# Supplementary material for: Spatiotemporal and Transcriptional Characterization on Tanshinone Initial Synthesis in Salvia miltiorrhiza Roots
Source: Int J Mol Sci. 2022 Nov 6;23(21):13607. doi: 10.3390/ijms232113607 (PMC9655840; doi:10.3390/ijms232113607)
Supplement: Supplementary file 1 [file ijms-23-13607-s001.zip]

Archive with 4 entries (4 files):
- Figure S1-S8.pdf
- Supplementary Table S1.xlsx
- Supplementary Table S2.xlsx
- Supplementary Table S3.xlsx
