# Supplementary material for: Spatiotemporal and Transcriptional Characterization on Tanshinone Initial Synthesis in Salvia miltiorrhiza Roots
Source: Int J Mol Sci. 2022 Nov 6;23(21):13607. doi: 10.3390/ijms232113607 (PMC9655840; doi:10.3390/ijms232113607)
Supplement: Supplementary file 1 [file ijms-23-13607-s001.zip › Supplementary Table S1.xlsx]

## Sheet: Sheet1
Table S1-Details of primers for qRT-PCR in this study
Gene names	Gene ID	primer sequences (5'-3')	product sizes(bp)
Actin	EVM0010098	F:GGTGCCCTGAGGTCCTGTT	267
		R:AGGAACCACCGATCCAGACA
DXS2	EVM0020416	F:CAGCGCCCATATTTCTCATTTCTTAT	194
		R:GAAGACTGTCTTTTCCCCCACCAAT
GGPPS.SSUⅡ.1	EVM0024709	F:CGAGGCCAACTACCCAACCACACAT	151
		R:TCTCCTGCACGACTCGAAGGAGGT
CPS1	EVM0003235	F:CCACATCGCCTTCAGGGAAGAAAT	150
		R:TTTATGCTCGATTTCGCTCGATCT
KSL1	EVM0012226	F:TGGAAACAGTGTGACCCTTCTGCT	185
		R:GCTTGCATACAAATAACACCCAAT
CYP76AK1	EVM0019312	F:TCCAAGGCACCCAAGACAT	144
		R:AGAAGAGCGTGGCGAACA
CYP71D375	EVM0007160	F:ACTTCTATTATTGAAGAAGCCACCC	192
		R:AAACACACCTGCAGCATCACCT
EVM0000831	EVM0000831	F:CGCCACCCACGACTACAAAT	180
		R:CCGCCGAGTGATAGAAAGACC
EVM0009270	EVM0009270	F:AGGAGATGGAGGAGTCGGATGC	221
		R:TGACGAAGGTGATGACAGAAACG
EVM0011564	EVM0011564	F:AGGGAATCCTGTTGTCGCTGTC	148
		R:GGCTACCAACTTTTCGTTTCCTATT
EVM0015179	EVM0015179	F:CCTGATGACCCCAACACTTACG	180
		R:CTGCACATACCGCCCCTTCT
EVM0015793	EVM0015793	F:CCTGTTCCCACGCAACTCCA	180
		R:GCCCTCCACTCACTATCTCCTCT
EVM0021132	EVM0021132	F:GCGTCGTCAGGTACGGATACA	158
		R:CGGACCGGATTCAGCAATAA
EVM0024152	EVM0024152	F:AAGCGAGATGGTTTCACAGCG	234
		R:CCCCTCGTTTCATTTCGTCAG
DXS, deoxyoxylulose-5-phosphate synthase; GGPPS, geranylgeranyl diphosphate synthase; CPS, copalyl diphosphate synthase; KSL, kaurene synthase-like; CYP, cytochrome P450
