# Supplementary material for: Spatiotemporal and Transcriptional Characterization on Tanshinone Initial Synthesis in Salvia miltiorrhiza Roots
Source: Int J Mol Sci. 2022 Nov 6;23(21):13607. doi: 10.3390/ijms232113607 (PMC9655840; doi:10.3390/ijms232113607)
Supplement: Supplementary file 1 [file ijms-23-13607-s001.zip › Supplementary Table S2.xlsx]

## Sheet: Sheet1
Table S2a Statistics of clean data
SampleID	CleanData	Read Number	Base Number	N50	Mean Length	Max Length	Mean Qscore
B1	2.07Gb	1885955	2069408660	1264	1,10Kb	83620	Q12
B2	2.31Gb	2165949	2314587407	1209	1,07 Kb	35805	Q12
B3	2.09Gb	1941100	2088811880	1233	1,08 Kb	16813	Q12
Q1	2.32Gb	2180121	2324276878	1208	1,07 Kb	21920	Q12
Q2	2.32Gb	2059288	2318842226	1254	1,13 Kb	12899	Q12
Q3	2.20Gb	1939281	2197259347	1304	1,13 Kb	222292	Q12
R1	2.18Gb	1874559	2180806008	1372	1,16 Kb	171489	Q12
R2	2.45Gb	2166757	2454648362	1176	1,13 Kb	22405	Q12
R3	2.50Gb	2192847	2500618276	1215	1,14 Kb	55843	Q12

## Sheet: Sheet1 (2)
Table S2b Statistics of full-length sequence data
SampleID	Number of clean reads (except rRNA)	Number of full-length reads	Full-Length Percentage (FL%)	Number of mapped full-length reads	Mapped Rates %
B1	1829189	1600017	0.8747	11561700	0.9761
B2	2080415	1840775	0.8848	1796483	0.9759
B3	1875062	1630644	0.8696	1592624	0.9767
Q1	2110882	1851535	0.8771	1803735	0.9742
Q2	1994870	1746293	0.8754	1706282	0.9771
Q3	1874151	1622902	0.8659	1584056	0.9761
R1	1801762	1578247	0.8759	1540360	0.976
R2	2096566	1826112	0.871	1756401	0.9618
R3	2121842	1847183	0.8706	1807492	0.9785
