# Supplementary material for: Spatiotemporal and Transcriptional Characterization on Tanshinone Initial Synthesis in Salvia miltiorrhiza Roots
Source: Int J Mol Sci. 2022 Nov 6;23(21):13607. doi: 10.3390/ijms232113607 (PMC9655840; doi:10.3390/ijms232113607)
Supplement: Supplementary file 1 [file ijms-23-13607-s001.zip › Supplementary Table S3.xlsx]

## Sheet: B1_B2_B3_vs_Q1_Q2_Q3.topGO
TableS3a Statistics of GO classification on DEGs in white root vs shallow red root
#Domain	GO_ID	Term	Annotated	Significant	Expected	KS	Gene
Biological Process	GO:0006621	protein retention in ER lumen	10	0	0.04	0.0011	--
Biological Process	GO:0071396	cellular response to lipid	114	2	0.41	0.0046	EVM0009270;EVM0015146
Biological Process	GO:0090421	embryonic meristem initiation	4	0	0.01	0.0049	--
Biological Process	GO:0044085	cellular component biogenesis	652	2	2.35	0.0052	EVM0021658;ONT.11762
Biological Process	GO:0051270	regulation of cellular component movement	6	0	0.02	0.0057	--
Biological Process	GO:0019722	calcium-mediated signaling	14	0	0.05	0.0062	--
Biological Process	GO:0061640	cytoskeleton-dependent cytokinesis	72	1	0.26	0.0065	ONT.11762
Biological Process	GO:1902347	response to strigolactone	4	0	0.01	0.0066	--
Biological Process	GO:0019856	pyrimidine nucleobase biosynthetic process	14	0	0.05	0.0068	--
Biological Process	GO:0007010	cytoskeleton organization	170	2	0.61	0.0071	EVM0008629;EVM0010812
Biological Process	GO:0051865	protein autoubiquitination	22	0	0.08	0.0078	--
Biological Process	GO:0048509	regulation of meristem development	23	0	0.08	0.0082	--
Biological Process	GO:0009755	hormone-mediated signaling pathway	262	2	0.95	0.0088	EVM0009270;EVM0015146
Biological Process	GO:0045088	regulation of innate immune response	29	0	0.1	0.0092	--
Biological Process	GO:0071229	cellular response to acid chemical	140	3	0.51	0.0093	EVM0009270;EVM0015146;EVM0025173
Biological Process	GO:0090378	seed trichome elongation	3	0	0.01	0.0093	--
Biological Process	GO:0034614	cellular response to reactive oxygen species	77	1	0.28	0.0094	EVM0027869
Biological Process	GO:0030198	extracellular matrix organization	27	1	0.1	0.0096	ONT.11762
Biological Process	GO:1901700	response to oxygen-containing compound	403	4	1.46	0.01	EVM0009270;EVM0015146;EVM0025173;EVM0027869
Biological Process	GO:0010215	cellulose microfibril organization	23	1	0.08	0.0107	ONT.11762
Biological Process	GO:1901701	cellular response to oxygen-containing compound	239	4	0.86	0.0115	EVM0009270;EVM0015146;EVM0025173;EVM0027869
Biological Process	GO:0000226	microtubule cytoskeleton organization	74	2	0.27	0.0124	EVM0008629;EVM0010812
Biological Process	GO:2000145	regulation of cell motility	5	0	0.02	0.0136	--
Biological Process	GO:0040012	regulation of locomotion	5	0	0.02	0.0136	--
Biological Process	GO:0034637	cellular carbohydrate biosynthetic process	120	0	0.43	0.014	--
Biological Process	GO:0070726	cell wall assembly	24	1	0.09	0.0141	ONT.11762
Biological Process	GO:0071668	plant-type cell wall assembly	24	1	0.09	0.0141	ONT.11762
Biological Process	GO:0007021	tubulin complex assembly	3	0	0.01	0.0145	--
Biological Process	GO:0009719	response to endogenous stimulus	506	3	1.83	0.0157	EVM0009270;EVM0015146;EVM0025173
Biological Process	GO:0009725	response to hormone	482	3	1.74	0.0166	EVM0009270;EVM0015146;EVM0025173
Biological Process	GO:0044272	sulfur compound biosynthetic process	70	1	0.25	0.0168	EVM0012755
Biological Process	GO:0006739	NADP metabolic process	28	1	0.1	0.017	EVM0011270
Biological Process	GO:0008152	metabolic process	7225	24	26.09	0.0171	EVM0000831;EVM0007350;EVM0010101;EVM0011270;EVM0012119;EVM0012476;EVM0012755;EVM0014910;EVM0015179;EVM0017128;EVM0018174;EVM0020046;EVM0020416;EVM0021570;EVM0021651;EVM0021658;EVM0024105;EVM0024709;EVM0027685;EVM0027869;EVM0027974;ONT.13379;ONT.2647;ONT.428
Biological Process	GO:0042542	response to hydrogen peroxide	87	2	0.31	0.0187	EVM0025173;EVM0027869
Biological Process	GO:0097306	cellular response to alcohol	103	2	0.37	0.0189	EVM0009270;EVM0015146
Biological Process	GO:0044262	cellular carbohydrate metabolic process	244	1	0.88	0.0209	EVM0021658
Biological Process	GO:0023051	regulation of signaling	155	0	0.56	0.0215	--
Biological Process	GO:0009966	regulation of signal transduction	155	0	0.56	0.0215	--
Biological Process	GO:0051017	actin filament bundle assembly	8	0	0.03	0.0215	--
Biological Process	GO:0061572	actin filament bundle organization	8	0	0.03	0.0215	--
Biological Process	GO:0044743	protein transmembrane import into intracellular organelle	39	0	0.14	0.0215	--
Biological Process	GO:0019220	regulation of phosphate metabolic process	92	0	0.33	0.0218	--
Biological Process	GO:0051174	regulation of phosphorus metabolic process	92	0	0.33	0.0218	--
Biological Process	GO:0072593	reactive oxygen species metabolic process	83	1	0.3	0.022	EVM0027869
Biological Process	GO:0051781	positive regulation of cell division	6	0	0.02	0.0222	--
Biological Process	GO:0009067	aspartate family amino acid biosynthetic process	30	0	0.11	0.0223	--
Biological Process	GO:0009738	abscisic acid-activated signaling pathway	82	2	0.3	0.0232	EVM0009270;EVM0015146
Biological Process	GO:0044275	cellular carbohydrate catabolic process	45	0	0.16	0.0238	--
Biological Process	GO:0051336	regulation of hydrolase activity	59	0	0.21	0.0252	--
Biological Process	GO:0042744	hydrogen peroxide catabolic process	70	1	0.25	0.0255	EVM0027869
Biological Process	GO:0070301	cellular response to hydrogen peroxide	70	1	0.25	0.0255	EVM0027869
Biological Process	GO:0010646	regulation of cell communication	156	0	0.56	0.0256	--
Biological Process	GO:0080036	regulation of cytokinin-activated signaling pathway	6	0	0.02	0.0257	--
Biological Process	GO:0009608	response to symbiont	3	0	0.01	0.0264	--
Biological Process	GO:0007017	microtubule-based process	168	3	0.61	0.0265	EVM0008629;EVM0010812;EVM0011083
Biological Process	GO:0009737	response to abscisic acid	142	3	0.51	0.0283	EVM0009270;EVM0015146;EVM0025173
Biological Process	GO:0009739	response to gibberellin	21	0	0.08	0.0288	--
Biological Process	GO:0097428	protein maturation by iron-sulfur cluster transfer	8	0	0.03	0.0294	--
Biological Process	GO:0000911	cytokinesis by cell plate formation	24	0	0.09	0.0302	--
Biological Process	GO:1902410	mitotic cytokinetic process	24	0	0.09	0.0302	--
Biological Process	GO:0071462	cellular response to water stimulus	8	1	0.03	0.0307	EVM0025173
Biological Process	GO:0042631	cellular response to water deprivation	8	1	0.03	0.0307	EVM0025173
Biological Process	GO:0006360	transcription from RNA polymerase I promoter	11	0	0.04	0.0309	--
Biological Process	GO:0071407	cellular response to organic cyclic compound	39	0	0.14	0.031	--
Biological Process	GO:0065002	intracellular protein transmembrane transport	41	0	0.15	0.0313	--
Biological Process	GO:0006508	proteolysis	351	0	1.27	0.0314	--
Biological Process	GO:0048545	response to steroid hormone	23	0	0.08	0.0316	--
Biological Process	GO:0010594	regulation of endothelial cell migration	4	0	0.01	0.0321	--
Biological Process	GO:0010631	epithelial cell migration	4	0	0.01	0.0321	--
Biological Process	GO:0010632	regulation of epithelial cell migration	4	0	0.01	0.0321	--
Biological Process	GO:0043542	endothelial cell migration	4	0	0.01	0.0321	--
Biological Process	GO:0001667	ameboidal-type cell migration	4	0	0.01	0.0321	--
Biological Process	GO:0030334	regulation of cell migration	4	0	0.01	0.0321	--
Biological Process	GO:0090130	tissue migration	4	0	0.01	0.0321	--
Biological Process	GO:0090132	epithelium migration	4	0	0.01	0.0321	--
Biological Process	GO:0032467	positive regulation of cytokinesis	2	0	0.01	0.0323	--
Biological Process	GO:2000694	regulation of phragmoplast microtubule organization	2	0	0.01	0.0323	--
Biological Process	GO:0080175	phragmoplast microtubule organization	2	0	0.01	0.0323	--
Biological Process	GO:1901334	lactone metabolic process	2	0	0.01	0.0324	--
Biological Process	GO:1901336	lactone biosynthetic process	2	0	0.01	0.0324	--
Biological Process	GO:0010228	vegetative to reproductive phase transition of meristem	46	1	0.17	0.0327	EVM0025173
Biological Process	GO:0009066	aspartate family amino acid metabolic process	34	0	0.12	0.0332	--
Biological Process	GO:0018205	peptidyl-lysine modification	34	0	0.12	0.0335	--
Biological Process	GO:0008655	pyrimidine-containing compound salvage	5	0	0.02	0.0336	--
Biological Process	GO:0090069	regulation of ribosome biogenesis	3	0	0.01	0.0341	--
Biological Process	GO:0071215	cellular response to abscisic acid stimulus	87	2	0.31	0.0343	EVM0009270;EVM0015146
Biological Process	GO:0010267	production of ta-siRNAs involved in RNA interference	3	0	0.01	0.0344	--
Biological Process	GO:2000026	regulation of multicellular organismal development	135	1	0.49	0.0347	EVM0025173
Biological Process	GO:0010082	regulation of root meristem growth	2	0	0.01	0.0354	--
Biological Process	GO:0002100	tRNA wobble adenosine to inosine editing	3	0	0.01	0.036	--
Biological Process	GO:0071704	organic substance metabolic process	6607	17	23.86	0.0368	EVM0000831;EVM0007350;EVM0010101;EVM0011270;EVM0012476;EVM0012755;EVM0014910;EVM0015179;EVM0017128;EVM0020416;EVM0021651;EVM0021658;EVM0024709;EVM0027685;EVM0027974;ONT.13379;ONT.428
Biological Process	GO:0045943	positive regulation of transcription from RNA polymerase I promoter	8	0	0.03	0.0368	--
Biological Process	GO:0006356	regulation of transcription from RNA polymerase I promoter	8	0	0.03	0.0368	--
Biological Process	GO:0010071	root meristem specification	2	0	0.01	0.0371	--
Biological Process	GO:0048508	embryonic meristem development	2	0	0.01	0.0371	--
Biological Process	GO:0009642	response to light intensity	36	1	0.13	0.0372	EVM0025173
Biological Process	GO:0032886	regulation of microtubule-based process	19	0	0.07	0.0378	--
Biological Process	GO:0046496	nicotinamide nucleotide metabolic process	40	1	0.14	0.0383	EVM0011270
Biological Process	GO:0019362	pyridine nucleotide metabolic process	40	1	0.14	0.0383	EVM0011270
Biological Process	GO:0048583	regulation of response to stimulus	246	1	0.89	0.0387	EVM0025173
Biological Process	GO:0070071	proton-transporting two-sector ATPase complex assembly	13	0	0.05	0.0389	--
Biological Process	GO:0032506	cytokinetic process	26	0	0.09	0.0391	--
Biological Process	GO:0097305	response to alcohol	169	3	0.61	0.04	EVM0009270;EVM0015146;EVM0025173
Biological Process	GO:0042546	cell wall biogenesis	90	2	0.32	0.0401	EVM0021658;ONT.11762
Biological Process	GO:0006721	terpenoid metabolic process	45	1	0.16	0.0417	EVM0020416
Biological Process	GO:0042743	hydrogen peroxide metabolic process	71	1	0.26	0.0417	EVM0027869
Biological Process	GO:0010075	regulation of meristem growth	3	0	0.01	0.0421	--
Biological Process	GO:0009832	plant-type cell wall biogenesis	42	1	0.15	0.0426	ONT.11762
Biological Process	GO:0010033	response to organic substance	547	3	1.98	0.0428	EVM0009270;EVM0015146;EVM0025173
Biological Process	GO:0044380	protein localization to cytoskeleton	6	0	0.02	0.043	--
Biological Process	GO:0072698	protein localization to microtubule cytoskeleton	6	0	0.02	0.043	--
Biological Process	GO:0030031	cell projection assembly	17	0	0.06	0.0441	--
Biological Process	GO:0071629	ubiquitin-dependent catabolism of misfolded proteins by cytoplasm-associated proteasome	2	0	0.01	0.0443	--
Biological Process	GO:0061635	regulation of protein complex stability	2	0	0.01	0.0443	--
Biological Process	GO:0035384	thioester biosynthetic process	11	0	0.04	0.045	--
Biological Process	GO:0071616	acyl-CoA biosynthetic process	11	0	0.04	0.045	--
Biological Process	GO:0010605	negative regulation of macromolecule metabolic process	207	0	0.75	0.0459	--
Biological Process	GO:0007023	post-chaperonin tubulin folding pathway	6	0	0.02	0.0461	--
Biological Process	GO:0072668	obsolete tubulin complex biogenesis	6	0	0.02	0.0461	--
Biological Process	GO:0043562	cellular response to nitrogen levels	4	0	0.01	0.0472	--
Biological Process	GO:0009697	salicylic acid biosynthetic process	2	0	0.01	0.0472	--
Biological Process	GO:0046189	phenol-containing compound biosynthetic process	2	0	0.01	0.0472	--
Biological Process	GO:0019320	hexose catabolic process	26	1	0.09	0.0473	EVM0011270
Biological Process	GO:0006417	regulation of translation	28	0	0.1	0.0473	--
Biological Process	GO:0044782	cilium organization	10	0	0.04	0.0485	--
Biological Process	GO:0060271	cilium assembly	10	0	0.04	0.0485	--
Biological Process	GO:0070507	regulation of microtubule cytoskeleton organization	14	0	0.05	0.0495	--
Biological Process	GO:0006074	(1->3)-beta-D-glucan metabolic process	16	0	0.06	0.0499	--
Biological Process	GO:0006075	(1->3)-beta-D-glucan biosynthetic process	16	0	0.06	0.0499	--
Biological Process	GO:0009733	response to auxin	214	0	0.77	0.05	--
Biological Process	GO:0007051	spindle organization	20	0	0.07	0.0501	--
Biological Process	GO:0090068	positive regulation of cell cycle process	8	0	0.03	0.0506	--
Biological Process	GO:0009409	response to cold	49	1	0.18	0.0509	EVM0025173
Biological Process	GO:0042446	hormone biosynthetic process	19	0	0.07	0.0509	--
Biological Process	GO:0071806	protein transmembrane transport	44	0	0.16	0.051	--
Biological Process	GO:0071214	cellular response to abiotic stimulus	35	1	0.13	0.051	EVM0025173
Biological Process	GO:0000281	mitotic cytokinesis	35	0	0.13	0.0517	--
Biological Process	GO:0071383	cellular response to steroid hormone stimulus	20	0	0.07	0.0521	--
Biological Process	GO:0007007	inner mitochondrial membrane organization	8	0	0.03	0.0531	--
Biological Process	GO:0045039	protein import into mitochondrial inner membrane	8	0	0.03	0.0531	--
Biological Process	GO:0009415	response to water	72	1	0.26	0.0537	EVM0025173
Biological Process	GO:0009648	photoperiodism	30	1	0.11	0.0545	EVM0025173
Biological Process	GO:0048573	photoperiodism, flowering	30	1	0.11	0.0545	EVM0025173
Biological Process	GO:0043065	positive regulation of apoptotic process	6	0	0.02	0.0545	--
Biological Process	GO:0043068	positive regulation of programmed cell death	6	0	0.02	0.0545	--
Biological Process	GO:0005992	trehalose biosynthetic process	15	0	0.05	0.0549	--
Biological Process	GO:0009628	response to abiotic stimulus	405	1	1.46	0.0549	EVM0025173
Biological Process	GO:0016051	carbohydrate biosynthetic process	158	0	0.57	0.055	--
Biological Process	GO:0042538	hyperosmotic salinity response	2	0	0.01	0.0554	--
Biological Process	GO:0044247	cellular polysaccharide catabolic process	28	0	0.1	0.0561	--
Biological Process	GO:0009251	glucan catabolic process	28	0	0.1	0.0561	--
Biological Process	GO:0009664	plant-type cell wall organization	68	1	0.25	0.0566	ONT.11762
Biological Process	GO:0045089	positive regulation of innate immune response	17	0	0.06	0.0572	--
Biological Process	GO:0006995	cellular response to nitrogen starvation	2	0	0.01	0.0573	--
Biological Process	GO:0051656	establishment of organelle localization	25	0	0.09	0.0573	--
Biological Process	GO:0019563	glycerol catabolic process	2	0	0.01	0.0573	--
Biological Process	GO:0046166	glyceraldehyde-3-phosphate biosynthetic process	2	0	0.01	0.0573	--
Biological Process	GO:0019405	alditol catabolic process	2	0	0.01	0.0573	--
Biological Process	GO:0006741	NADP biosynthetic process	5	0	0.02	0.059	--
Biological Process	GO:0071265	L-methionine biosynthetic process	8	0	0.03	0.0594	--
Biological Process	GO:0071452	cellular response to singlet oxygen	3	0	0.01	0.0598	--
Biological Process	GO:0044238	primary metabolic process	6265	16	22.62	0.0602	EVM0000831;EVM0007350;EVM0010101;EVM0011270;EVM0012476;EVM0012755;EVM0014910;EVM0015179;EVM0017128;EVM0020416;EVM0021651;EVM0021658;EVM0024709;EVM0027685;ONT.13379;ONT.428
Biological Process	GO:0006473	protein acetylation	18	0	0.06	0.0603	--
Biological Process	GO:0009892	negative regulation of metabolic process	220	0	0.79	0.0607	--
Biological Process	GO:0042221	response to chemical	744	4	2.69	0.0609	EVM0009270;EVM0015146;EVM0025173;EVM0027869
Biological Process	GO:0044710	single-organism metabolic process	2547	11	9.2	0.0613	EVM0011270;EVM0012119;EVM0012755;EVM0020046;EVM0020416;EVM0021651;EVM0024709;EVM0027685;EVM0027869;EVM0027974;ONT.2647
Biological Process	GO:0070070	proton-transporting V-type ATPase complex assembly	12	0	0.04	0.0618	--
Biological Process	GO:0070072	vacuolar proton-transporting V-type ATPase complex assembly	12	0	0.04	0.0618	--
Biological Process	GO:0005991	trehalose metabolic process	18	0	0.06	0.0623	--
Biological Process	GO:0031023	microtubule organizing center organization	7	0	0.03	0.0626	--
Biological Process	GO:1901564	organonitrogen compound metabolic process	1093	2	3.95	0.0628	EVM0011270;EVM0012755
Biological Process	GO:0051640	organelle localization	29	0	0.1	0.0628	--
Biological Process	GO:0071539	protein localization to centrosome	3	0	0.01	0.063	--
Biological Process	GO:0090502	RNA phosphodiester bond hydrolysis, endonucleolytic	9	0	0.03	0.0633	--
Biological Process	GO:0001682	tRNA 5'-leader removal	4	0	0.01	0.0642	--
Biological Process	GO:0009086	methionine biosynthetic process	17	0	0.06	0.0648	--
Biological Process	GO:0046950	cellular ketone body metabolic process	2	0	0.01	0.065	--
Biological Process	GO:0046951	ketone body biosynthetic process	2	0	0.01	0.065	--
Biological Process	GO:0043100	pyrimidine nucleobase salvage	2	0	0.01	0.0651	--
Biological Process	GO:0006085	acetyl-CoA biosynthetic process	9	0	0.03	0.0655	--
Biological Process	GO:0022603	regulation of anatomical structure morphogenesis	49	0	0.18	0.068	--
Biological Process	GO:0046500	S-adenosylmethionine metabolic process	10	0	0.04	0.068	--
Biological Process	GO:0019520	aldonic acid metabolic process	3	0	0.01	0.0683	--
Biological Process	GO:0019521	D-gluconate metabolic process	3	0	0.01	0.0683	--
Biological Process	GO:0010942	positive regulation of cell death	8	0	0.03	0.0688	--
Biological Process	GO:0022607	cellular component assembly	445	1	1.61	0.0689	ONT.11762
Biological Process	GO:0090305	nucleic acid phosphodiester bond hydrolysis	459	0	1.66	0.0695	--
Biological Process	GO:0010099	regulation of photomorphogenesis	6	0	0.02	0.0696	--
Biological Process	GO:0046451	diaminopimelate metabolic process	12	0	0.04	0.0698	--
Biological Process	GO:0009085	lysine biosynthetic process	12	0	0.04	0.0698	--
Biological Process	GO:0009089	lysine biosynthetic process via diaminopimelate	12	0	0.04	0.0698	--
Biological Process	GO:0006553	lysine metabolic process	12	0	0.04	0.0698	--
Biological Process	GO:0071669	plant-type cell wall organization or biogenesis	88	1	0.32	0.0712	ONT.11762
Biological Process	GO:0010200	response to chitin	13	0	0.05	0.0722	--
Biological Process	GO:1900457	regulation of brassinosteroid mediated signaling pathway	5	0	0.02	0.0725	--
Biological Process	GO:0051340	regulation of ligase activity	3	0	0.01	0.0739	--
Biological Process	GO:0051438	regulation of ubiquitin-protein transferase activity	3	0	0.01	0.0739	--
Biological Process	GO:0032876	negative regulation of DNA endoreduplication	3	0	0.01	0.0739	--
Biological Process	GO:0034644	cellular response to UV	3	0	0.01	0.0739	--
Biological Process	GO:0061515	myeloid cell development	3	0	0.01	0.0739	--
Biological Process	GO:2000273	positive regulation of receptor activity	3	0	0.01	0.0739	--
Biological Process	GO:0030099	myeloid cell differentiation	3	0	0.01	0.0739	--
Biological Process	GO:0046365	monosaccharide catabolic process	27	1	0.1	0.0742	EVM0011270
Biological Process	GO:0016126	sterol biosynthetic process	12	0	0.04	0.0745	--
Biological Process	GO:0043401	steroid hormone mediated signaling pathway	18	0	0.06	0.0754	--
Biological Process	GO:0070585	protein localization to mitochondrion	36	0	0.13	0.0755	--
Biological Process	GO:0072655	establishment of protein localization to mitochondrion	36	0	0.13	0.0755	--
Biological Process	GO:0006626	protein targeting to mitochondrion	36	0	0.13	0.0755	--
Biological Process	GO:0033365	protein localization to organelle	143	0	0.52	0.0757	--
Biological Process	GO:0031344	regulation of cell projection organization	3	0	0.01	0.0758	--
Biological Process	GO:0051272	positive regulation of cellular component movement	3	0	0.01	0.0758	--
Biological Process	GO:2000147	positive regulation of cell motility	3	0	0.01	0.0758	--
Biological Process	GO:0040017	positive regulation of locomotion	3	0	0.01	0.0758	--
Biological Process	GO:0046847	filopodium assembly	3	0	0.01	0.0758	--
Biological Process	GO:0060491	regulation of cell projection assembly	3	0	0.01	0.0758	--
Biological Process	GO:0014070	response to organic cyclic compound	63	0	0.23	0.0759	--
Biological Process	GO:0010469	regulation of receptor activity	10	0	0.04	0.0759	--
Biological Process	GO:0006007	glucose catabolic process	25	1	0.09	0.0763	EVM0011270
Biological Process	GO:0090391	granum assembly	2	0	0.01	0.0768	--
Biological Process	GO:0042886	amide transport	92	0	0.33	0.0769	--
Biological Process	GO:0009631	cold acclimation	2	0	0.01	0.077	--
Biological Process	GO:0071822	protein complex subunit organization	295	2	1.07	0.0776	EVM0008629;EVM0010812
Biological Process	GO:0006098	pentose-phosphate shunt	23	1	0.08	0.078	EVM0011270
Biological Process	GO:0006740	NADPH regeneration	23	1	0.08	0.078	EVM0011270
Biological Process	GO:0009640	photomorphogenesis	18	0	0.06	0.0786	--
Biological Process	GO:0043161	proteasome-mediated ubiquitin-dependent protein catabolic process	128	0	0.46	0.0786	--
Biological Process	GO:0006887	exocytosis	65	0	0.23	0.08	--
Biological Process	GO:0043094	cellular metabolic compound salvage	28	0	0.1	0.0806	--
Biological Process	GO:0043622	cortical microtubule organization	13	2	0.05	0.081	EVM0008629;EVM0010812
Biological Process	GO:0006935	chemotaxis	2	0	0.01	0.081	--
Biological Process	GO:0042330	taxis	2	0	0.01	0.081	--
Biological Process	GO:0030245	cellulose catabolic process	25	0	0.09	0.0816	--
Biological Process	GO:0051275	beta-glucan catabolic process	25	0	0.09	0.0816	--
Biological Process	GO:0044255	cellular lipid metabolic process	384	3	1.39	0.082	EVM0020416;EVM0021651;EVM0024709
Biological Process	GO:0051674	localization of cell	12	0	0.04	0.0824	--
Biological Process	GO:0048870	cell motility	12	0	0.04	0.0824	--
Biological Process	GO:0044237	cellular metabolic process	5910	16	21.34	0.0824	EVM0010101;EVM0011270;EVM0012755;EVM0014910;EVM0017128;EVM0018174;EVM0020416;EVM0021651;EVM0021658;EVM0024105;EVM0024709;EVM0027869;EVM0027974;ONT.13379;ONT.2647;ONT.428
Biological Process	GO:0010044	response to aluminum ion	5	0	0.02	0.0825	--
Biological Process	GO:0051604	protein maturation	58	0	0.21	0.0828	--
Biological Process	GO:0006021	inositol biosynthetic process	6	0	0.02	0.084	--
Biological Process	GO:0035383	thioester metabolic process	19	0	0.07	0.0854	--
Biological Process	GO:0006637	acyl-CoA metabolic process	19	0	0.07	0.0854	--
Biological Process	GO:0000097	sulfur amino acid biosynthetic process	30	1	0.11	0.0861	EVM0012755
Biological Process	GO:0009736	cytokinin-activated signaling pathway	23	0	0.08	0.0861	--
Biological Process	GO:0003006	developmental process involved in reproduction	252	1	0.91	0.0869	EVM0025173
Biological Process	GO:0050667	homocysteine metabolic process	6	0	0.02	0.0872	--
Biological Process	GO:0009092	homoserine metabolic process	6	0	0.02	0.0872	--
Biological Process	GO:0019346	transsulfuration	6	0	0.02	0.0872	--
Biological Process	GO:0044712	single-organism catabolic process	399	4	1.44	0.0877	EVM0011270;EVM0027685;EVM0027869;EVM0027974
Biological Process	GO:0008360	regulation of cell shape	6	0	0.02	0.088	--
Biological Process	GO:0006086	acetyl-CoA biosynthetic process from pyruvate	8	0	0.03	0.0886	--
Biological Process	GO:0009610	response to symbiotic fungus	2	0	0.01	0.0887	--
Biological Process	GO:0016116	carotenoid metabolic process	9	0	0.03	0.0887	--
Biological Process	GO:0016117	carotenoid biosynthetic process	9	0	0.03	0.0887	--
Biological Process	GO:0016108	tetraterpenoid metabolic process	9	0	0.03	0.0887	--
Biological Process	GO:0016109	tetraterpenoid biosynthetic process	9	0	0.03	0.0887	--
Biological Process	GO:0009791	post-embryonic development	314	1	1.13	0.0889	EVM0025173
Biological Process	GO:0006526	arginine biosynthetic process	12	0	0.04	0.0892	--
Biological Process	GO:0002764	immune response-regulating signaling pathway	7	0	0.03	0.0896	--
Biological Process	GO:0002757	immune response-activating signal transduction	7	0	0.03	0.0896	--
Biological Process	GO:0002758	innate immune response-activating signal transduction	7	0	0.03	0.0896	--
Biological Process	GO:0030865	cortical cytoskeleton organization	20	2	0.07	0.0896	EVM0008629;EVM0010812
Biological Process	GO:0006733	oxidoreduction coenzyme metabolic process	51	1	0.18	0.0896	EVM0011270
Biological Process	GO:0015833	peptide transport	91	0	0.33	0.0898	--
Biological Process	GO:0010498	proteasomal protein catabolic process	130	0	0.47	0.0901	--
Biological Process	GO:0009266	response to temperature stimulus	106	1	0.38	0.0903	EVM0025173
Biological Process	GO:0019221	cytokine-mediated signaling pathway	3	0	0.01	0.0906	--
Biological Process	GO:0007006	mitochondrial membrane organization	11	0	0.04	0.0909	--
Biological Process	GO:0018904	ether metabolic process	6	0	0.02	0.0913	--
Biological Process	GO:0006662	glycerol ether metabolic process	6	0	0.02	0.0913	--
Biological Process	GO:0009799	specification of symmetry	4	0	0.01	0.0927	--
Biological Process	GO:0071423	malate transmembrane transport	2	0	0.01	0.0928	--
Biological Process	GO:0043572	plastid fission	7	0	0.03	0.093	--
Biological Process	GO:0010020	chloroplast fission	7	0	0.03	0.093	--
Biological Process	GO:2000280	regulation of root development	9	0	0.03	0.094	--
Biological Process	GO:0009611	response to wounding	61	1	0.22	0.0941	EVM0025173
Biological Process	GO:0019674	NAD metabolic process	15	0	0.05	0.0946	--
Biological Process	GO:0034613	cellular protein localization	348	0	1.26	0.0948	--
Biological Process	GO:0003352	regulation of cilium movement	2	0	0.01	0.095	--
Biological Process	GO:0003356	regulation of cilium beat frequency	2	0	0.01	0.095	--
Biological Process	GO:0060632	regulation of microtubule-based movement	2	0	0.01	0.095	--
Biological Process	GO:0040011	locomotion	17	0	0.06	0.095	--
Biological Process	GO:0000304	response to singlet oxygen	5	0	0.02	0.095	--
Biological Process	GO:0051603	proteolysis involved in cellular protein catabolic process	272	0	0.98	0.0951	--
Biological Process	GO:1902074	response to salt	5	1	0.02	0.0951	EVM0025173
Biological Process	GO:0030150	protein import into mitochondrial matrix	17	0	0.06	0.0957	--
Biological Process	GO:0006084	acetyl-CoA metabolic process	14	0	0.05	0.0977	--
Biological Process	GO:0046473	phosphatidic acid metabolic process	2	0	0.01	0.0978	--
Biological Process	GO:0006654	phosphatidic acid biosynthetic process	2	0	0.01	0.0978	--
Biological Process	GO:0006525	arginine metabolic process	16	0	0.06	0.0982	--
Biological Process	GO:0032446	protein modification by small protein conjugation	215	0	0.78	0.0983	--
Biological Process	GO:0080167	response to karrikin	16	0	0.06	0.0986	--
Biological Process	GO:0097285	obsolete cell-type specific apoptotic process	8	0	0.03	0.0995	--
Biological Process	GO:0050826	response to freezing	2	0	0.01	0.1016	--
Biological Process	GO:0070727	cellular macromolecule localization	350	0	1.26	0.102	--
Biological Process	GO:0097237	cellular response to toxic substance	13	0	0.05	0.1021	--
Biological Process	GO:0042445	hormone metabolic process	35	0	0.13	0.1022	--
Biological Process	GO:0048585	negative regulation of response to stimulus	78	0	0.28	0.1024	--
Biological Process	GO:0051131	chaperone-mediated protein complex assembly	3	0	0.01	0.1025	--
Biological Process	GO:0043412	macromolecule modification	1246	2	4.5	0.1029	ONT.13379;ONT.428
Biological Process	GO:0016114	terpenoid biosynthetic process	40	1	0.14	0.1035	EVM0020416
Biological Process	GO:0030178	negative regulation of Wnt signaling pathway	7	0	0.03	0.1036	--
Biological Process	GO:0030111	regulation of Wnt signaling pathway	7	0	0.03	0.1036	--
Biological Process	GO:0060828	regulation of canonical Wnt signaling pathway	7	0	0.03	0.1036	--
Biological Process	GO:0016055	Wnt signaling pathway	7	0	0.03	0.1036	--
Biological Process	GO:0060070	canonical Wnt signaling pathway	7	0	0.03	0.1036	--
Biological Process	GO:0090090	negative regulation of canonical Wnt signaling pathway	7	0	0.03	0.1036	--
Biological Process	GO:0090071	negative regulation of ribosome biogenesis	2	0	0.01	0.1037	--
Biological Process	GO:0048640	negative regulation of developmental growth	8	0	0.03	0.104	--
Biological Process	GO:0080188	RNA-directed DNA methylation	5	0	0.02	0.1043	--
Biological Process	GO:0047484	regulation of response to osmotic stress	13	0	0.05	0.1047	--
Biological Process	GO:0048868	pollen tube development	13	0	0.05	0.1047	--
Biological Process	GO:0009991	response to extracellular stimulus	79	1	0.29	0.1049	EVM0025173
Biological Process	GO:0018393	internal peptidyl-lysine acetylation	16	0	0.06	0.1051	--
Biological Process	GO:0018394	peptidyl-lysine acetylation	16	0	0.06	0.1051	--
Biological Process	GO:0006475	internal protein amino acid acetylation	16	0	0.06	0.1051	--
Biological Process	GO:0044257	cellular protein catabolic process	273	0	0.99	0.1052	--
Biological Process	GO:0009825	multidimensional cell growth	10	0	0.04	0.1052	--
Biological Process	GO:0033993	response to lipid	187	3	0.68	0.1055	EVM0009270;EVM0015146;EVM0025173
Biological Process	GO:0006513	protein monoubiquitination	9	0	0.03	0.1062	--
Biological Process	GO:0035690	cellular response to drug	9	0	0.03	0.1077	--
Biological Process	GO:0010584	pollen exine formation	4	0	0.01	0.1078	--
Biological Process	GO:0044281	small molecule metabolic process	1017	3	3.67	0.1088	EVM0011270;EVM0012755;ONT.2647
Biological Process	GO:0048581	negative regulation of post-embryonic development	22	0	0.08	0.1088	--
Biological Process	GO:0010253	UDP-rhamnose biosynthetic process	2	0	0.01	0.1096	--
Biological Process	GO:0033478	UDP-rhamnose metabolic process	2	0	0.01	0.1096	--
Biological Process	GO:0048017	inositol lipid-mediated signaling	6	0	0.02	0.1097	--
Biological Process	GO:2000014	regulation of endosperm development	6	0	0.02	0.1099	--
Biological Process	GO:0000737	DNA catabolic process, endonucleolytic	3	0	0.01	0.1102	--
Biological Process	GO:0034629	cellular protein complex localization	6	0	0.02	0.1107	--
Biological Process	GO:0010821	regulation of mitochondrion organization	3	0	0.01	0.1115	--
Biological Process	GO:0010822	positive regulation of mitochondrion organization	3	0	0.01	0.1115	--
Biological Process	GO:0010274	hydrotropism	11	0	0.04	0.1127	--
Biological Process	GO:0009793	embryo development ending in seed dormancy	63	0	0.23	0.1129	--
Biological Process	GO:0090332	stomatal closure	2	0	0.01	0.113	--
Biological Process	GO:0072329	monocarboxylic acid catabolic process	12	0	0.04	0.1135	--
Biological Process	GO:0006071	glycerol metabolic process	3	0	0.01	0.1136	--
Biological Process	GO:0019400	alditol metabolic process	3	0	0.01	0.1136	--
Biological Process	GO:0009056	catabolic process	963	5	3.48	0.1139	EVM0011270;EVM0018174;EVM0027685;EVM0027869;EVM0027974
Biological Process	GO:0060541	respiratory system development	7	0	0.03	0.1146	--
Biological Process	GO:0030323	respiratory tube development	7	0	0.03	0.1146	--
Biological Process	GO:0030324	lung development	7	0	0.03	0.1146	--
Biological Process	GO:0061458	reproductive system development	213	1	0.77	0.115	EVM0025173
Biological Process	GO:0048608	reproductive structure development	213	1	0.77	0.115	EVM0025173
Biological Process	GO:0009834	plant-type secondary cell wall biogenesis	12	0	0.04	0.1151	--
Biological Process	GO:0006221	pyrimidine nucleotide biosynthetic process	26	0	0.09	0.1151	--
Biological Process	GO:1901293	nucleoside phosphate biosynthetic process	129	0	0.47	0.1152	--
Biological Process	GO:0009165	nucleotide biosynthetic process	129	0	0.47	0.1152	--
Biological Process	GO:0009740	gibberellic acid mediated signaling pathway	11	0	0.04	0.1154	--
Biological Process	GO:0071370	cellular response to gibberellin stimulus	11	0	0.04	0.1154	--
Biological Process	GO:0010476	gibberellin mediated signaling pathway	11	0	0.04	0.1154	--
Biological Process	GO:0051641	cellular localization	588	0	2.12	0.1155	--
Biological Process	GO:0090151	establishment of protein localization to mitochondrial membrane	10	0	0.04	0.1158	--
Biological Process	GO:0043543	protein acylation	23	0	0.08	0.1158	--
Biological Process	GO:0006839	mitochondrial transport	52	0	0.19	0.1158	--
Biological Process	GO:0048519	negative regulation of biological process	371	0	1.34	0.1171	--
Biological Process	GO:0016567	protein ubiquitination	203	0	0.73	0.1176	--
Biological Process	GO:0006534	cysteine metabolic process	21	1	0.08	0.1177	EVM0012755
Biological Process	GO:0019988	charged-tRNA amino acid modification	2	0	0.01	0.118	--
Biological Process	GO:0006863	purine nucleobase transport	2	0	0.01	0.118	--
Biological Process	GO:0015851	nucleobase transport	2	0	0.01	0.118	--
Biological Process	GO:0060236	regulation of mitotic spindle organization	10	0	0.04	0.1184	--
Biological Process	GO:0090224	regulation of spindle organization	10	0	0.04	0.1184	--
Biological Process	GO:0007052	mitotic spindle organization	10	0	0.04	0.1184	--
Biological Process	GO:0031122	cytoplasmic microtubule organization	16	2	0.06	0.1187	EVM0008629;EVM0010812
Biological Process	GO:0051273	beta-glucan metabolic process	87	0	0.31	0.1189	--
Biological Process	GO:0006556	S-adenosylmethionine biosynthetic process	6	0	0.02	0.1198	--
Biological Process	GO:0006629	lipid metabolic process	593	4	2.14	0.1202	EVM0020416;EVM0021651;EVM0024709;EVM0027685
Biological Process	GO:0009414	response to water deprivation	64	1	0.23	0.1207	EVM0025173
Biological Process	GO:0046131	pyrimidine ribonucleoside metabolic process	18	0	0.06	0.1208	--
Biological Process	GO:0006213	pyrimidine nucleoside metabolic process	18	0	0.06	0.1208	--
Biological Process	GO:0010205	photoinhibition	3	0	0.01	0.121	--
Biological Process	GO:0043155	negative regulation of photosynthesis, light reaction	3	0	0.01	0.121	--
Biological Process	GO:0070925	organelle assembly	77	0	0.28	0.1213	--
Biological Process	GO:0040034	regulation of development, heterochronic	9	0	0.03	0.1214	--
Biological Process	GO:0048510	regulation of timing of transition from vegetative to reproductive phase	9	0	0.03	0.1214	--
Biological Process	GO:0048506	regulation of timing of meristematic phase transition	9	0	0.03	0.1214	--
Biological Process	GO:2001235	positive regulation of apoptotic signaling pathway	5	0	0.02	0.1216	--
Biological Process	GO:0045824	negative regulation of innate immune response	5	0	0.02	0.1216	--
Biological Process	GO:0006359	regulation of transcription from RNA polymerase III promoter	2	0	0.01	0.122	--
Biological Process	GO:0016480	negative regulation of transcription from RNA polymerase III promoter	2	0	0.01	0.122	--
Biological Process	GO:0010112	regulation of systemic acquired resistance	8	0	0.03	0.1222	--
Biological Process	GO:0009790	embryo development	84	0	0.3	0.1225	--
Biological Process	GO:0043650	dicarboxylic acid biosynthetic process	14	0	0.05	0.123	--
Biological Process	GO:0048522	positive regulation of cellular process	285	0	1.03	0.1252	--
Biological Process	GO:1901605	alpha-amino acid metabolic process	190	1	0.69	0.1252	EVM0012755
Biological Process	GO:0016477	cell migration	5	0	0.02	0.1253	--
Biological Process	GO:0016246	RNA interference	6	0	0.02	0.1254	--
Biological Process	GO:0030422	production of siRNA involved in RNA interference	6	0	0.02	0.1254	--
Biological Process	GO:0009904	chloroplast accumulation movement	5	0	0.02	0.1255	--
Biological Process	GO:0006207	'de novo' pyrimidine nucleobase biosynthetic process	9	0	0.03	0.126	--
Biological Process	GO:0016101	diterpenoid metabolic process	4	0	0.01	0.1268	--
Biological Process	GO:0006720	isoprenoid metabolic process	89	2	0.32	0.127	EVM0020416;EVM0024709
Biological Process	GO:0035303	regulation of dephosphorylation	23	0	0.08	0.1272	--
Biological Process	GO:0046040	IMP metabolic process	14	0	0.05	0.1275	--
Biological Process	GO:0006188	IMP biosynthetic process	14	0	0.05	0.1275	--
Biological Process	GO:0009058	biosynthetic process	3175	6	11.46	0.1292	EVM0010101;EVM0012755;EVM0014910;EVM0020046;EVM0020416;EVM0024709
Biological Process	GO:0006515	misfolded or incompletely synthesized protein catabolic process	13	0	0.05	0.1294	--
Biological Process	GO:0032268	regulation of cellular protein metabolic process	92	0	0.33	0.1294	--
Biological Process	GO:0009773	photosynthetic electron transport in photosystem I	6	0	0.02	0.1298	--
Biological Process	GO:0061025	membrane fusion	30	0	0.11	0.1306	--
Biological Process	GO:0031324	negative regulation of cellular metabolic process	145	0	0.52	0.1306	--
Biological Process	GO:0019941	modification-dependent protein catabolic process	254	0	0.92	0.1306	--
Biological Process	GO:0007062	sister chromatid cohesion	26	0	0.09	0.1307	--
Biological Process	GO:0006006	glucose metabolic process	46	1	0.17	0.131	EVM0011270
Biological Process	GO:0072524	pyridine-containing compound metabolic process	46	1	0.17	0.131	EVM0011270
Biological Process	GO:0046174	polyol catabolic process	14	0	0.05	0.1312	--
Biological Process	GO:1900458	negative regulation of brassinosteroid mediated signaling pathway	2	0	0.01	0.1314	--
Biological Process	GO:0042594	response to starvation	58	0	0.21	0.1314	--
Biological Process	GO:0016042	lipid catabolic process	75	1	0.27	0.132	EVM0027685
Biological Process	GO:0030522	intracellular receptor signaling pathway	8	0	0.03	0.132	--
Biological Process	GO:0009902	chloroplast relocation	8	0	0.03	0.1322	--
Biological Process	GO:0051667	establishment of plastid localization	8	0	0.03	0.1322	--
Biological Process	GO:0051644	plastid localization	8	0	0.03	0.1322	--
Biological Process	GO:0010227	floral organ abscission	5	0	0.02	0.1332	--
Biological Process	GO:0009838	abscission	5	0	0.02	0.1332	--
Biological Process	GO:1900057	positive regulation of leaf senescence	4	0	0.01	0.1342	--
Biological Process	GO:0043173	nucleotide salvage	5	0	0.02	0.1342	--
Biological Process	GO:0007018	microtubule-based movement	68	1	0.25	0.1345	EVM0011083
Biological Process	GO:0031047	gene silencing by RNA	62	0	0.22	0.135	--
Biological Process	GO:0000919	cell plate assembly	11	0	0.04	0.1352	--
Biological Process	GO:0002183	cytoplasmic translational initiation	2	0	0.01	0.1358	--
Biological Process	GO:0070647	protein modification by small protein conjugation or removal	278	0	1	0.1362	--
Biological Process	GO:0010675	regulation of cellular carbohydrate metabolic process	11	0	0.04	0.1363	--
Biological Process	GO:0007059	chromosome segregation	56	0	0.2	0.1365	--
Biological Process	GO:0071368	cellular response to cytokinin stimulus	25	0	0.09	0.1365	--
Biological Process	GO:0046486	glycerolipid metabolic process	113	0	0.41	0.1366	--
Biological Process	GO:0008104	protein localization	511	0	1.85	0.1367	--
Biological Process	GO:0044711	single-organism biosynthetic process	993	4	3.59	0.1367	EVM0012755;EVM0020046;EVM0020416;EVM0024709
Biological Process	GO:0009742	brassinosteroid mediated signaling pathway	17	0	0.06	0.137	--
Biological Process	GO:0071367	cellular response to brassinosteroid stimulus	17	0	0.06	0.137	--
Biological Process	GO:0030259	lipid glycosylation	8	1	0.03	0.1373	EVM0021651
Biological Process	GO:0030218	erythrocyte differentiation	1	0	0	0.1373	--
Biological Process	GO:0034101	erythrocyte homeostasis	1	0	0	0.1373	--
Biological Process	GO:0002262	myeloid cell homeostasis	1	0	0	0.1373	--
Biological Process	GO:0048872	homeostasis of number of cells	1	0	0	0.1373	--
Biological Process	GO:0048821	erythrocyte development	1	0	0	0.1373	--
Biological Process	GO:1903259	exon-exon junction complex disassembly	1	0	0	0.1376	--
Biological Process	GO:0046364	monosaccharide biosynthetic process	11	0	0.04	0.1381	--
Biological Process	GO:0017038	protein import	72	0	0.26	0.1382	--
Biological Process	GO:0043335	protein unfolding	3	0	0.01	0.1382	--
Biological Process	GO:0009644	response to high light intensity	20	0	0.07	0.1387	--
Biological Process	GO:0022613	ribonucleoprotein complex biogenesis	236	0	0.85	0.1387	--
Biological Process	GO:0000103	sulfate assimilation	8	0	0.03	0.1388	--
Biological Process	GO:0006911	phagocytosis, engulfment	1	0	0	0.1388	--
Biological Process	GO:0010324	membrane invagination	1	0	0	0.1388	--
Biological Process	GO:0009767	photosynthetic electron transport chain	22	0	0.08	0.1396	--
Biological Process	GO:0009416	response to light stimulus	178	1	0.64	0.1398	EVM0025173
Biological Process	GO:0006595	polyamine metabolic process	21	0	0.08	0.1398	--
Biological Process	GO:0006596	polyamine biosynthetic process	21	0	0.08	0.1398	--
Biological Process	GO:0006566	threonine metabolic process	7	0	0.03	0.1399	--
Biological Process	GO:1902184	negative regulation of shoot apical meristem development	1	0	0	0.1402	--
Biological Process	GO:0051346	negative regulation of hydrolase activity	24	0	0.09	0.1406	--
Biological Process	GO:0016122	xanthophyll metabolic process	2	0	0.01	0.1408	--
Biological Process	GO:0016123	xanthophyll biosynthetic process	2	0	0.01	0.1408	--
Biological Process	GO:0060284	regulation of cell development	13	0	0.05	0.1411	--
Biological Process	GO:0010447	response to acidic pH	2	0	0.01	0.1413	--
Biological Process	GO:0031667	response to nutrient levels	69	0	0.25	0.1415	--
Biological Process	GO:2000038	regulation of stomatal complex development	3	0	0.01	0.1415	--
Biological Process	GO:0045682	regulation of epidermis development	3	0	0.01	0.1415	--
Biological Process	GO:0006790	sulfur compound metabolic process	135	1	0.49	0.1417	EVM0012755
Biological Process	GO:0031124	mRNA 3'-end processing	14	0	0.05	0.1426	--
Biological Process	GO:0034440	lipid oxidation	9	0	0.03	0.1428	--
Biological Process	GO:0009062	fatty acid catabolic process	9	0	0.03	0.1428	--
Biological Process	GO:0019395	fatty acid oxidation	9	0	0.03	0.1428	--
Biological Process	GO:0006635	fatty acid beta-oxidation	9	0	0.03	0.1428	--
Biological Process	GO:0010381	peroxisome-chloroplast membrane tethering	1	0	0	0.1431	--
Biological Process	GO:0044036	cell wall macromolecule metabolic process	81	1	0.29	0.1433	EVM0021658
Biological Process	GO:0009612	response to mechanical stimulus	6	0	0.02	0.1433	--
Biological Process	GO:0006369	termination of RNA polymerase II transcription	1	0	0	0.1435	--
Biological Process	GO:0072594	establishment of protein localization to organelle	113	0	0.41	0.1439	--
Biological Process	GO:0043410	positive regulation of MAPK cascade	6	0	0.02	0.144	--
Biological Process	GO:0043408	regulation of MAPK cascade	6	0	0.02	0.144	--
Biological Process	GO:0031668	cellular response to extracellular stimulus	65	1	0.23	0.1448	EVM0025173
Biological Process	GO:0043153	entrainment of circadian clock by photoperiod	1	0	0	0.1449	--
Biological Process	GO:0002576	platelet degranulation	3	0	0.01	0.1457	--
Biological Process	GO:0048580	regulation of post-embryonic development	88	1	0.32	0.146	EVM0025173
Biological Process	GO:0033002	muscle cell proliferation	1	0	0	0.1469	--
Biological Process	GO:0051092	positive regulation of NF-kappaB transcription factor activity	1	0	0	0.1469	--
Biological Process	GO:0031098	stress-activated protein kinase signaling cascade	1	0	0	0.1469	--
Biological Process	GO:0070555	response to interleukin-1	1	0	0	0.1469	--
Biological Process	GO:0071347	cellular response to interleukin-1	1	0	0	0.1469	--
Biological Process	GO:0051403	stress-activated MAPK cascade	1	0	0	0.1469	--
Biological Process	GO:0007254	JNK cascade	1	0	0	0.1469	--
Biological Process	GO:0048660	regulation of smooth muscle cell proliferation	1	0	0	0.1469	--
Biological Process	GO:0048661	positive regulation of smooth muscle cell proliferation	1	0	0	0.1469	--
Biological Process	GO:0048659	smooth muscle cell proliferation	1	0	0	0.1469	--
Biological Process	GO:0070498	interleukin-1-mediated signaling pathway	1	0	0	0.1469	--
Biological Process	GO:0071365	cellular response to auxin stimulus	111	0	0.4	0.1469	--
Biological Process	GO:0032388	positive regulation of intracellular transport	7	0	0.03	0.147	--
Biological Process	GO:0090316	positive regulation of intracellular protein transport	7	0	0.03	0.147	--
Biological Process	GO:0042335	cuticle development	5	0	0.02	0.1473	--
Biological Process	GO:0044248	cellular catabolic process	629	3	2.27	0.1481	EVM0018174;EVM0027869;EVM0027974
Biological Process	GO:0010035	response to inorganic substance	225	2	0.81	0.1486	EVM0025173;EVM0027869
Biological Process	GO:0010921	regulation of phosphatase activity	22	0	0.08	0.1497	--
Biological Process	GO:0050790	regulation of catalytic activity	122	0	0.44	0.1502	--
Biological Process	GO:0042254	ribosome biogenesis	175	0	0.63	0.151	--
Biological Process	GO:0010481	epidermal cell division	1	0	0	0.1515	--
Biological Process	GO:0010482	regulation of epidermal cell division	1	0	0	0.1515	--
Biological Process	GO:0019363	pyridine nucleotide biosynthetic process	16	0	0.06	0.1515	--
Biological Process	GO:0019359	nicotinamide nucleotide biosynthetic process	16	0	0.06	0.1515	--
Biological Process	GO:0052547	regulation of peptidase activity	8	0	0.03	0.1516	--
Biological Process	GO:0010466	negative regulation of peptidase activity	8	0	0.03	0.1516	--
Biological Process	GO:0048831	regulation of shoot system development	45	1	0.16	0.1517	EVM0025173
Biological Process	GO:0042732	D-xylose metabolic process	2	0	0.01	0.1518	--
Biological Process	GO:0022622	root system development	106	1	0.38	0.1518	EVM0025173
Biological Process	GO:0006605	protein targeting	129	0	0.47	0.1525	--
Biological Process	GO:1900459	positive regulation of brassinosteroid mediated signaling pathway	3	0	0.01	0.1526	--
Biological Process	GO:0070592	cell wall polysaccharide biosynthetic process	17	0	0.06	0.1526	--
Biological Process	GO:0070589	cellular component macromolecule biosynthetic process	17	0	0.06	0.1526	--
Biological Process	GO:0044038	cell wall macromolecule biosynthetic process	17	0	0.06	0.1526	--
Biological Process	GO:0046132	pyrimidine ribonucleoside biosynthetic process	16	0	0.06	0.1528	--
Biological Process	GO:0046134	pyrimidine nucleoside biosynthetic process	16	0	0.06	0.1528	--
Biological Process	GO:0009220	pyrimidine ribonucleotide biosynthetic process	16	0	0.06	0.1528	--
Biological Process	GO:0009218	pyrimidine ribonucleotide metabolic process	16	0	0.06	0.1528	--
Biological Process	GO:0007389	pattern specification process	52	0	0.19	0.1533	--
Biological Process	GO:0051225	spindle assembly	7	0	0.03	0.1538	--
Biological Process	GO:0034330	cell junction organization	9	0	0.03	0.1539	--
Biological Process	GO:0045216	cell-cell junction organization	9	0	0.03	0.1539	--
Biological Process	GO:2000030	regulation of response to red or far red light	8	0	0.03	0.1546	--
Biological Process	GO:0070672	response to interleukin-15	1	0	0	0.1547	--
Biological Process	GO:0071350	cellular response to interleukin-15	1	0	0	0.1547	--
Biological Process	GO:0038111	interleukin-7-mediated signaling pathway	1	0	0	0.1547	--
Biological Process	GO:0071266	'de novo' L-methionine biosynthetic process	2	0	0.01	0.1554	--
Biological Process	GO:0023057	negative regulation of signaling	45	0	0.16	0.1555	--
Biological Process	GO:0010648	negative regulation of cell communication	45	0	0.16	0.1555	--
Biological Process	GO:0009968	negative regulation of signal transduction	45	0	0.16	0.1555	--
Biological Process	GO:0009249	protein lipoylation	5	0	0.02	0.1556	--
Biological Process	GO:0051239	regulation of multicellular organismal process	149	1	0.54	0.1559	EVM0025173
Biological Process	GO:0071545	inositol phosphate catabolic process	8	0	0.03	0.1561	--
Biological Process	GO:0046855	inositol phosphate dephosphorylation	8	0	0.03	0.1561	--
Biological Process	GO:0046838	phosphorylated carbohydrate dephosphorylation	8	0	0.03	0.1561	--
Biological Process	GO:0048586	regulation of long-day photoperiodism, flowering	5	0	0.02	0.1566	--
Biological Process	GO:0048571	long-day photoperiodism	5	0	0.02	0.1566	--
Biological Process	GO:0048574	long-day photoperiodism, flowering	5	0	0.02	0.1566	--
Biological Process	GO:0006511	ubiquitin-dependent protein catabolic process	248	0	0.9	0.1574	--
Biological Process	GO:0034058	endosomal vesicle fusion	1	0	0	0.1577	--
Biological Process	GO:0051402	neuron apoptotic process	5	0	0.02	0.1578	--
Biological Process	GO:0070997	neuron death	5	0	0.02	0.1578	--
Biological Process	GO:0043523	regulation of neuron apoptotic process	5	0	0.02	0.1578	--
Biological Process	GO:1901214	regulation of neuron death	5	0	0.02	0.1578	--
Biological Process	GO:0010183	pollen tube guidance	1	0	0	0.1585	--
Biological Process	GO:0050918	positive chemotaxis	1	0	0	0.1585	--
Biological Process	GO:0010223	secondary shoot formation	3	0	0.01	0.1596	--
Biological Process	GO:0001763	morphogenesis of a branching structure	3	0	0.01	0.1596	--
Biological Process	GO:0010346	shoot axis formation	3	0	0.01	0.1596	--
Biological Process	GO:2000904	regulation of starch metabolic process	2	0	0.01	0.1598	--
Biological Process	GO:0010581	regulation of starch biosynthetic process	2	0	0.01	0.1598	--
Biological Process	GO:0055114	oxidation-reduction process	247	3	0.89	0.1603	EVM0011270;EVM0012119;EVM0020046
Biological Process	GO:0042776	mitochondrial ATP synthesis coupled proton transport	3	0	0.01	0.1604	--
Biological Process	GO:0035494	SNARE complex disassembly	1	0	0	0.1609	--
Biological Process	GO:0006066	alcohol metabolic process	86	0	0.31	0.1611	--
Biological Process	GO:0010569	regulation of double-strand break repair via homologous recombination	2	0	0.01	0.1613	--
Biological Process	GO:2000779	regulation of double-strand break repair	2	0	0.01	0.1613	--
Biological Process	GO:1901070	guanosine-containing compound biosynthetic process	11	0	0.04	0.1618	--
Biological Process	GO:0070271	protein complex biogenesis	211	0	0.76	0.1622	--
Biological Process	GO:0048646	anatomical structure formation involved in morphogenesis	64	0	0.23	0.1626	--
Biological Process	GO:0048579	negative regulation of long-day photoperiodism, flowering	1	0	0	0.1627	--
Biological Process	GO:0009734	auxin-activated signaling pathway	107	0	0.39	0.1629	--
Biological Process	GO:0065009	regulation of molecular function	147	0	0.53	0.1631	--
Biological Process	GO:0000972	transcription-dependent tethering of RNA polymerase II gene DNA at nuclear periphery	4	0	0.01	0.1632	--
Biological Process	GO:0044723	single-organism carbohydrate metabolic process	479	2	1.73	0.1633	EVM0011270;EVM0021651
Biological Process	GO:0000244	spliceosomal tri-snRNP complex assembly	1	0	0	0.1641	--
Biological Process	GO:0030307	positive regulation of cell growth	3	0	0.01	0.1642	--
Biological Process	GO:0048364	root development	103	1	0.37	0.1643	EVM0025173
Biological Process	GO:0009772	photosynthetic electron transport in photosystem II	7	0	0.03	0.1649	--
Biological Process	GO:0022900	electron transport chain	53	0	0.19	0.1653	--
Biological Process	GO:0002253	activation of immune response	11	0	0.04	0.1669	--
Biological Process	GO:0002218	activation of innate immune response	11	0	0.04	0.1669	--
Biological Process	GO:0006220	pyrimidine nucleotide metabolic process	29	0	0.1	0.1672	--
Biological Process	GO:0072331	signal transduction by p53 class mediator	6	0	0.02	0.1673	--
Biological Process	GO:0009855	determination of bilateral symmetry	3	0	0.01	0.168	--
Biological Process	GO:0003341	cilium movement	3	0	0.01	0.168	--
Biological Process	GO:2000095	regulation of Wnt signaling pathway, planar cell polarity pathway	3	0	0.01	0.168	--
Biological Process	GO:0007368	determination of left/right symmetry	3	0	0.01	0.168	--
Biological Process	GO:0048496	maintenance of animal organ identity	3	0	0.01	0.168	--
Biological Process	GO:0035148	tube formation	3	0	0.01	0.168	--
Biological Process	GO:1901575	organic substance catabolic process	843	3	3.04	0.1685	EVM0011270;EVM0027685;EVM0027974
Biological Process	GO:0003353	positive regulation of cilium movement	1	0	0	0.1692	--
Biological Process	GO:1902019	regulation of cilium-dependent cell motility	1	0	0	0.1692	--
Biological Process	GO:2000155	positive regulation of cilium-dependent cell motility	1	0	0	0.1692	--
Biological Process	GO:0001539	cilium or flagellum-dependent cell motility	1	0	0	0.1692	--
Biological Process	GO:0060294	cilium movement involved in cell motility	1	0	0	0.1692	--
Biological Process	GO:0060295	regulation of cilium movement involved in cell motility	1	0	0	0.1692	--
Biological Process	GO:0060296	regulation of cilium beat frequency involved in ciliary motility	1	0	0	0.1692	--
Biological Process	GO:0060285	cilium-dependent cell motility	1	0	0	0.1692	--
Biological Process	GO:0090267	positive regulation of mitotic cell cycle spindle assembly checkpoint	1	0	0	0.1693	--
Biological Process	GO:0090232	positive regulation of spindle checkpoint	1	0	0	0.1693	--
Biological Process	GO:0071033	nuclear retention of pre-mRNA at the site of transcription	1	0	0	0.1693	--
Biological Process	GO:1901978	positive regulation of cell cycle checkpoint	1	0	0	0.1693	--
Biological Process	GO:0008298	intracellular mRNA localization	1	0	0	0.1693	--
Biological Process	GO:0048536	spleen development	1	0	0	0.1693	--
Biological Process	GO:0055122	response to very low light intensity stimulus	1	0	0	0.1694	--
Biological Process	GO:0000715	nucleotide-excision repair, DNA damage recognition	1	0	0	0.1699	--
Biological Process	GO:0070911	global genome nucleotide-excision repair	1	0	0	0.1699	--
Biological Process	GO:0070914	UV-damage excision repair	1	0	0	0.1699	--
Biological Process	GO:0033683	nucleotide-excision repair, DNA incision	1	0	0	0.1699	--
Biological Process	GO:0006293	nucleotide-excision repair, preincision complex stabilization	1	0	0	0.1699	--
Biological Process	GO:0006294	nucleotide-excision repair, preincision complex assembly	1	0	0	0.1699	--
Biological Process	GO:0006296	nucleotide-excision repair, DNA incision, 5'-to lesion	1	0	0	0.1699	--
Biological Process	GO:0035518	histone H2A monoubiquitination	1	0	0	0.1699	--
Biological Process	GO:0016553	base conversion or substitution editing	21	0	0.08	0.1703	--
Biological Process	GO:0016554	cytidine to uridine editing	21	0	0.08	0.1703	--
Biological Process	GO:0002181	cytoplasmic translation	13	0	0.05	0.1708	--
Biological Process	GO:0007568	aging	26	1	0.09	0.1711	EVM0025173
Biological Process	GO:0006489	dolichyl diphosphate biosynthetic process	2	0	0.01	0.1712	--
Biological Process	GO:0046465	dolichyl diphosphate metabolic process	2	0	0.01	0.1712	--
Biological Process	GO:0080009	mRNA methylation	1	0	0	0.1714	--
Biological Process	GO:0006040	amino sugar metabolic process	23	0	0.08	0.1714	--
Biological Process	GO:0007041	lysosomal transport	4	0	0.01	0.1721	--
Biological Process	GO:0008333	endosome to lysosome transport	4	0	0.01	0.1721	--
Biological Process	GO:0080037	negative regulation of cytokinin-activated signaling pathway	4	0	0.01	0.1722	--
Biological Process	GO:2000762	regulation of phenylpropanoid metabolic process	4	0	0.01	0.1723	--
Biological Process	GO:0009064	glutamine family amino acid metabolic process	52	0	0.19	0.1726	--
Biological Process	GO:0050769	positive regulation of neurogenesis	1	0	0	0.1733	--
Biological Process	GO:0010720	positive regulation of cell development	1	0	0	0.1733	--
Biological Process	GO:0051962	positive regulation of nervous system development	1	0	0	0.1733	--
Biological Process	GO:0045666	positive regulation of neuron differentiation	1	0	0	0.1733	--
Biological Process	GO:0070574	cadmium ion transmembrane transport	1	0	0	0.174	--
Biological Process	GO:0055069	zinc ion homeostasis	1	0	0	0.174	--
Biological Process	GO:0055073	cadmium ion homeostasis	1	0	0	0.174	--
Biological Process	GO:0006882	cellular zinc ion homeostasis	1	0	0	0.174	--
Biological Process	GO:0006876	cellular cadmium ion homeostasis	1	0	0	0.174	--
Biological Process	GO:0015691	cadmium ion transport	1	0	0	0.174	--
Biological Process	GO:0009960	endosperm development	10	0	0.04	0.1741	--
Biological Process	GO:0010927	cellular component assembly involved in morphogenesis	17	0	0.06	0.1749	--
Biological Process	GO:0032350	regulation of hormone metabolic process	8	0	0.03	0.1749	--
Biological Process	GO:0006487	protein N-linked glycosylation	18	0	0.06	0.1753	--
Biological Process	GO:0033692	cellular polysaccharide biosynthetic process	94	0	0.34	0.1757	--
Biological Process	GO:0043666	regulation of phosphoprotein phosphatase activity	21	0	0.08	0.1759	--
Biological Process	GO:0006073	cellular glucan metabolic process	152	1	0.55	0.1759	EVM0021658
Biological Process	GO:0044042	glucan metabolic process	152	1	0.55	0.1759	EVM0021658
Biological Process	GO:0009690	cytokinin metabolic process	17	0	0.06	0.1761	--
Biological Process	GO:0045637	regulation of myeloid cell differentiation	2	0	0.01	0.1761	--
Biological Process	GO:0045638	negative regulation of myeloid cell differentiation	2	0	0.01	0.1761	--
Biological Process	GO:0061097	regulation of protein tyrosine kinase activity	2	0	0.01	0.1761	--
Biological Process	GO:0061098	positive regulation of protein tyrosine kinase activity	2	0	0.01	0.1761	--
Biological Process	GO:0002040	sprouting angiogenesis	2	0	0.01	0.1761	--
Biological Process	GO:0002042	cell migration involved in sprouting angiogenesis	2	0	0.01	0.1761	--
Biological Process	GO:0050730	regulation of peptidyl-tyrosine phosphorylation	2	0	0.01	0.1761	--
Biological Process	GO:0050731	positive regulation of peptidyl-tyrosine phosphorylation	2	0	0.01	0.1761	--
Biological Process	GO:2001244	positive regulation of intrinsic apoptotic signaling pathway	2	0	0.01	0.1761	--
Biological Process	GO:0010235	guard mother cell cytokinesis	2	0	0.01	0.1761	--
Biological Process	GO:2001204	regulation of osteoclast development	2	0	0.01	0.1761	--
Biological Process	GO:2001205	negative regulation of osteoclast development	2	0	0.01	0.1761	--
Biological Process	GO:0010721	negative regulation of cell development	2	0	0.01	0.1761	--
Biological Process	GO:0051351	positive regulation of ligase activity	2	0	0.01	0.1761	--
Biological Process	GO:0051443	positive regulation of ubiquitin-protein transferase activity	2	0	0.01	0.1761	--
Biological Process	GO:1903025	regulation of RNA polymerase II regulatory region sequence-specific DNA binding	2	0	0.01	0.1761	--
Biological Process	GO:1903026	negative regulation of RNA polymerase II regulatory region sequence-specific DNA binding	2	0	0.01	0.1761	--
Biological Process	GO:1903010	regulation of bone development	2	0	0.01	0.1761	--
Biological Process	GO:1903011	negative regulation of bone development	2	0	0.01	0.1761	--
Biological Process	GO:0036035	osteoclast development	2	0	0.01	0.1761	--
Biological Process	GO:0002761	regulation of myeloid leukocyte differentiation	2	0	0.01	0.1761	--
Biological Process	GO:0002762	negative regulation of myeloid leukocyte differentiation	2	0	0.01	0.1761	--
Biological Process	GO:1903376	regulation of oxidative stress-induced neuron intrinsic apoptotic signaling pathway	2	0	0.01	0.1761	--
Biological Process	GO:1903378	positive regulation of oxidative stress-induced neuron intrinsic apoptotic signaling pathway	2	0	0.01	0.1761	--
Biological Process	GO:0007176	regulation of epidermal growth factor-activated receptor activity	2	0	0.01	0.1761	--
Biological Process	GO:0043525	positive regulation of neuron apoptotic process	2	0	0.01	0.1761	--
Biological Process	GO:0043534	blood vessel endothelial cell migration	2	0	0.01	0.1761	--
Biological Process	GO:0043535	regulation of blood vessel endothelial cell migration	2	0	0.01	0.1761	--
Biological Process	GO:0036480	neuron intrinsic apoptotic signaling pathway in response to oxidative stress	2	0	0.01	0.1761	--
Biological Process	GO:0036475	neuron death in response to oxidative stress	2	0	0.01	0.1761	--
Biological Process	GO:0002573	myeloid leukocyte differentiation	2	0	0.01	0.1761	--
Biological Process	GO:0002521	leukocyte differentiation	2	0	0.01	0.1761	--
Biological Process	GO:0001568	blood vessel development	2	0	0.01	0.1761	--
Biological Process	GO:1903146	regulation of autophagy of mitochondrion	2	0	0.01	0.1761	--
Biological Process	GO:0001570	vasculogenesis	2	0	0.01	0.1761	--
Biological Process	GO:0001525	angiogenesis	2	0	0.01	0.1761	--
Biological Process	GO:1901342	regulation of vasculature development	2	0	0.01	0.1761	--
Biological Process	GO:0001501	skeletal system development	2	0	0.01	0.1761	--
Biological Process	GO:0090049	regulation of cell migration involved in sprouting angiogenesis	2	0	0.01	0.1761	--
Biological Process	GO:1903223	positive regulation of oxidative stress-induced neuron death	2	0	0.01	0.1761	--
Biological Process	GO:1902177	positive regulation of oxidative stress-induced intrinsic apoptotic signaling pathway	2	0	0.01	0.1761	--
Biological Process	GO:1903214	regulation of protein targeting to mitochondrion	2	0	0.01	0.1761	--
Biological Process	GO:1903203	regulation of oxidative stress-induced neuron death	2	0	0.01	0.1761	--
Biological Process	GO:1903209	positive regulation of oxidative stress-induced cell death	2	0	0.01	0.1761	--
Biological Process	GO:1902105	regulation of leukocyte differentiation	2	0	0.01	0.1761	--
Biological Process	GO:1902106	negative regulation of leukocyte differentiation	2	0	0.01	0.1761	--
Biological Process	GO:0048514	blood vessel morphogenesis	2	0	0.01	0.1761	--
Biological Process	GO:0031648	protein destabilization	2	0	0.01	0.1761	--
Biological Process	GO:1901186	positive regulation of ERBB signaling pathway	2	0	0.01	0.1761	--
Biological Process	GO:0045765	regulation of angiogenesis	2	0	0.01	0.1761	--
Biological Process	GO:0070371	ERK1 and ERK2 cascade	2	0	0.01	0.1761	--
Biological Process	GO:0070372	regulation of ERK1 and ERK2 cascade	2	0	0.01	0.1761	--
Biological Process	GO:0070374	positive regulation of ERK1 and ERK2 cascade	2	0	0.01	0.1761	--
Biological Process	GO:0045741	positive regulation of epidermal growth factor-activated receptor activity	2	0	0.01	0.1761	--
Biological Process	GO:0045742	positive regulation of epidermal growth factor receptor signaling pathway	2	0	0.01	0.1761	--
Biological Process	GO:1901216	positive regulation of neuron death	2	0	0.01	0.1761	--
Biological Process	GO:0060348	bone development	2	0	0.01	0.1761	--
Biological Process	GO:2000677	regulation of transcription regulatory region DNA binding	2	0	0.01	0.1761	--
Biological Process	GO:2000678	negative regulation of transcription regulatory region DNA binding	2	0	0.01	0.1761	--
Biological Process	GO:0001944	vasculature development	2	0	0.01	0.1761	--
Biological Process	GO:0030316	osteoclast differentiation	2	0	0.01	0.1761	--
Biological Process	GO:0010440	stomatal lineage progression	2	0	0.01	0.1761	--
Biological Process	GO:0045670	regulation of osteoclast differentiation	2	0	0.01	0.1761	--
Biological Process	GO:0045671	negative regulation of osteoclast differentiation	2	0	0.01	0.1761	--
Biological Process	GO:0090293	nitrogen catabolite regulation of transcription	2	0	0.01	0.1762	--
Biological Process	GO:0018175	protein nucleotidylation	2	0	0.01	0.1762	--
Biological Process	GO:0018177	protein uridylylation	2	0	0.01	0.1762	--
Biological Process	GO:0000003	reproduction	265	0	0.96	0.1765	--
Biological Process	GO:0045454	cell redox homeostasis	73	0	0.26	0.1766	--
Biological Process	GO:0070484	dehydro-D-arabinono-1,4-lactone metabolic process	1	0	0	0.1776	--
Biological Process	GO:0070485	dehydro-D-arabinono-1,4-lactone biosynthetic process	1	0	0	0.1776	--
Biological Process	GO:0043933	macromolecular complex subunit organization	411	2	1.48	0.1781	EVM0008629;EVM0010812
Biological Process	GO:0010015	root morphogenesis	36	0	0.13	0.1782	--
Biological Process	GO:2000024	regulation of leaf development	10	1	0.04	0.1784	EVM0025173
Biological Process	GO:0043623	cellular protein complex assembly	132	0	0.48	0.1788	--
Biological Process	GO:0072358	cardiovascular system development	6	0	0.02	0.1791	--
Biological Process	GO:0072359	circulatory system development	6	0	0.02	0.1791	--
Biological Process	GO:2000050	regulation of non-canonical Wnt signaling pathway	6	0	0.02	0.1791	--
Biological Process	GO:0060071	Wnt signaling pathway, planar cell polarity pathway	6	0	0.02	0.1791	--
Biological Process	GO:0035567	non-canonical Wnt signaling pathway	6	0	0.02	0.1791	--
Biological Process	GO:0090175	regulation of establishment of planar polarity	6	0	0.02	0.1791	--
Biological Process	GO:0010810	regulation of cell-substrate adhesion	2	0	0.01	0.1791	--
Biological Process	GO:0010812	negative regulation of cell-substrate adhesion	2	0	0.01	0.1791	--
Biological Process	GO:0048041	focal adhesion assembly	2	0	0.01	0.1791	--
Biological Process	GO:0071391	cellular response to estrogen stimulus	2	0	0.01	0.1791	--
Biological Process	GO:0010595	positive regulation of endothelial cell migration	2	0	0.01	0.1791	--
Biological Process	GO:0007044	cell-substrate junction assembly	2	0	0.01	0.1791	--
Biological Process	GO:0007045	cell-substrate adherens junction assembly	2	0	0.01	0.1791	--
Biological Process	GO:0051491	positive regulation of filopodium assembly	2	0	0.01	0.1791	--
Biological Process	GO:0034260	negative regulation of GTPase activity	2	0	0.01	0.1791	--
Biological Process	GO:0051489	regulation of filopodium assembly	2	0	0.01	0.1791	--
Biological Process	GO:0010634	positive regulation of epithelial cell migration	2	0	0.01	0.1791	--
Biological Process	GO:0031346	positive regulation of cell projection organization	2	0	0.01	0.1791	--
Biological Process	GO:1903391	regulation of adherens junction organization	2	0	0.01	0.1791	--
Biological Process	GO:1903392	negative regulation of adherens junction organization	2	0	0.01	0.1791	--
Biological Process	GO:0007160	cell-matrix adhesion	2	0	0.01	0.1791	--
Biological Process	GO:0007162	negative regulation of cell adhesion	2	0	0.01	0.1791	--
Biological Process	GO:0051893	regulation of focal adhesion assembly	2	0	0.01	0.1791	--
Biological Process	GO:0051895	negative regulation of focal adhesion assembly	2	0	0.01	0.1791	--
Biological Process	GO:0032878	regulation of establishment or maintenance of cell polarity	2	0	0.01	0.1791	--
Biological Process	GO:2000114	regulation of establishment of cell polarity	2	0	0.01	0.1791	--
Biological Process	GO:0043627	response to estrogen	2	0	0.01	0.1791	--
Biological Process	GO:2000251	positive regulation of actin cytoskeleton reorganization	2	0	0.01	0.1791	--
Biological Process	GO:2000249	regulation of actin cytoskeleton reorganization	2	0	0.01	0.1791	--
Biological Process	GO:0031589	cell-substrate adhesion	2	0	0.01	0.1791	--
Biological Process	GO:0031532	actin cytoskeleton reorganization	2	0	0.01	0.1791	--
Biological Process	GO:0001952	regulation of cell-matrix adhesion	2	0	0.01	0.1791	--
Biological Process	GO:0001953	negative regulation of cell-matrix adhesion	2	0	0.01	0.1791	--
Biological Process	GO:0030335	positive regulation of cell migration	2	0	0.01	0.1791	--
Biological Process	GO:1901888	regulation of cell junction assembly	2	0	0.01	0.1791	--
Biological Process	GO:1901889	negative regulation of cell junction assembly	2	0	0.01	0.1791	--
Biological Process	GO:0090109	regulation of cell-substrate junction assembly	2	0	0.01	0.1791	--
Biological Process	GO:0046156	siroheme metabolic process	2	0	0.01	0.1794	--
Biological Process	GO:0019354	siroheme biosynthetic process	2	0	0.01	0.1794	--
Biological Process	GO:0019509	L-methionine salvage from methylthioadenosine	6	0	0.02	0.1794	--
Biological Process	GO:0043102	amino acid salvage	6	0	0.02	0.1794	--
Biological Process	GO:0071267	L-methionine salvage	6	0	0.02	0.1794	--
Biological Process	GO:0022414	reproductive process	381	1	1.38	0.1796	EVM0025173
Biological Process	GO:1901576	organic substance biosynthetic process	3033	5	10.95	0.18	EVM0010101;EVM0012755;EVM0014910;EVM0020416;EVM0024709
Biological Process	GO:0016573	histone acetylation	14	0	0.05	0.18	--
Biological Process	GO:1901600	strigolactone metabolic process	1	0	0	0.1801	--
Biological Process	GO:1901601	strigolactone biosynthetic process	1	0	0	0.1801	--
Biological Process	GO:1902348	cellular response to strigolactone	1	0	0	0.1801	--
Biological Process	GO:0006102	isocitrate metabolic process	4	0	0.01	0.1802	--
Biological Process	GO:0071450	cellular response to oxygen radical	4	0	0.01	0.1803	--
Biological Process	GO:0071451	cellular response to superoxide	4	0	0.01	0.1803	--
Biological Process	GO:0000303	response to superoxide	4	0	0.01	0.1803	--
Biological Process	GO:0000305	response to oxygen radical	4	0	0.01	0.1803	--
Biological Process	GO:0019430	removal of superoxide radicals	4	0	0.01	0.1803	--
Biological Process	GO:0007155	cell adhesion	7	0	0.03	0.1806	--
Biological Process	GO:0022610	biological adhesion	7	0	0.03	0.1806	--
Biological Process	GO:0032940	secretion by cell	73	0	0.26	0.1807	--
Biological Process	GO:0048528	post-embryonic root development	28	0	0.1	0.1807	--
Biological Process	GO:0010150	leaf senescence	23	1	0.08	0.1816	EVM0025173
Biological Process	GO:0010260	animal organ senescence	23	1	0.08	0.1816	EVM0025173
Biological Process	GO:0045901	positive regulation of translational elongation	3	0	0.01	0.1816	--
Biological Process	GO:0045905	positive regulation of translational termination	3	0	0.01	0.1816	--
Biological Process	GO:0006452	translational frameshifting	3	0	0.01	0.1816	--
Biological Process	GO:0006415	translational termination	3	0	0.01	0.1816	--
Biological Process	GO:0006449	regulation of translational termination	3	0	0.01	0.1816	--
Biological Process	GO:0071496	cellular response to external stimulus	70	1	0.25	0.1817	EVM0025173
Biological Process	GO:0006461	protein complex assembly	208	0	0.75	0.1821	--
Biological Process	GO:0045338	farnesyl diphosphate metabolic process	2	0	0.01	0.1832	--
Biological Process	GO:0030030	cell projection organization	20	0	0.07	0.1836	--
Biological Process	GO:0044249	cellular biosynthetic process	2951	5	10.66	0.1838	EVM0010101;EVM0012755;EVM0014910;EVM0020416;EVM0024709
Biological Process	GO:0009451	RNA modification	515	0	1.86	0.184	--
Biological Process	GO:0016053	organic acid biosynthetic process	299	1	1.08	0.1843	EVM0012755
Biological Process	GO:0046394	carboxylic acid biosynthetic process	299	1	1.08	0.1843	EVM0012755
Biological Process	GO:0065003	macromolecular complex assembly	320	0	1.16	0.1844	--
Biological Process	GO:0008610	lipid biosynthetic process	336	2	1.21	0.1849	EVM0020416;EVM0024709
Biological Process	GO:0033542	fatty acid beta-oxidation, unsaturated, even number	1	0	0	0.1849	--
Biological Process	GO:0006099	tricarboxylic acid cycle	47	0	0.17	0.1858	--
Biological Process	GO:0044264	cellular polysaccharide metabolic process	166	1	0.6	0.186	EVM0021658
Biological Process	GO:0080022	primary root development	3	0	0.01	0.1866	--
Biological Process	GO:0005983	starch catabolic process	3	0	0.01	0.1869	--
Biological Process	GO:0009827	plant-type cell wall modification	2	0	0.01	0.1876	--
Biological Process	GO:0032952	regulation of (1->3)-beta-D-glucan metabolic process	3	0	0.01	0.1882	--
Biological Process	GO:0032953	regulation of (1->3)-beta-D-glucan biosynthetic process	3	0	0.01	0.1882	--
Biological Process	GO:0050778	positive regulation of immune response	19	0	0.07	0.1884	--
Biological Process	GO:0002684	positive regulation of immune system process	19	0	0.07	0.1884	--
Biological Process	GO:0044724	single-organism carbohydrate catabolic process	74	1	0.27	0.1891	EVM0011270
Biological Process	GO:0034497	protein localization to pre-autophagosomal structure	4	0	0.01	0.1892	--
Biological Process	GO:0044804	autophagy of nucleus	4	0	0.01	0.1892	--
Biological Process	GO:0043480	pigment accumulation in tissues	2	0	0.01	0.1913	--
Biological Process	GO:0043481	anthocyanin accumulation in tissues in response to UV light	2	0	0.01	0.1913	--
Biological Process	GO:0043476	pigment accumulation	2	0	0.01	0.1913	--
Biological Process	GO:0043478	pigment accumulation in response to UV light	2	0	0.01	0.1913	--
Biological Process	GO:0043479	pigment accumulation in tissues in response to UV light	2	0	0.01	0.1913	--
Biological Process	GO:0048497	maintenance of floral organ identity	2	0	0.01	0.1913	--
Biological Process	GO:0005975	carbohydrate metabolic process	1055	7	3.81	0.1914	EVM0000831;EVM0007350;EVM0011270;EVM0012476;EVM0015179;EVM0021651;EVM0021658
Biological Process	GO:0032269	negative regulation of cellular protein metabolic process	36	0	0.13	0.1917	--
Biological Process	GO:0051248	negative regulation of protein metabolic process	36	0	0.13	0.1917	--
Biological Process	GO:0043248	proteasome assembly	16	0	0.06	0.1918	--
Biological Process	GO:0032210	regulation of telomere maintenance via telomerase	1	0	0	0.1918	--
Biological Process	GO:0032204	regulation of telomere maintenance	1	0	0	0.1918	--
Biological Process	GO:0016458	gene silencing	77	0	0.28	0.1918	--
Biological Process	GO:0000018	regulation of DNA recombination	4	0	0.01	0.1925	--
Biological Process	GO:0010072	primary shoot apical meristem specification	1	0	0	0.1927	--
Biological Process	GO:0009208	pyrimidine ribonucleoside triphosphate metabolic process	14	0	0.05	0.1933	--
Biological Process	GO:0009209	pyrimidine ribonucleoside triphosphate biosynthetic process	14	0	0.05	0.1933	--
Biological Process	GO:0046036	CTP metabolic process	14	0	0.05	0.1933	--
Biological Process	GO:0006241	CTP biosynthetic process	14	0	0.05	0.1933	--
Biological Process	GO:0009148	pyrimidine nucleoside triphosphate biosynthetic process	14	0	0.05	0.1933	--
Biological Process	GO:0031503	protein complex localization	12	0	0.04	0.1934	--
Biological Process	GO:0046903	secretion	79	0	0.29	0.1935	--
Biological Process	GO:0009860	pollen tube growth	8	0	0.03	0.1936	--
Biological Process	GO:0071495	cellular response to endogenous stimulus	280	2	1.01	0.1938	EVM0009270;EVM0015146
Biological Process	GO:0008643	carbohydrate transport	54	0	0.19	0.1943	--
Biological Process	GO:0006825	copper ion transport	1	0	0	0.1944	--
Biological Process	GO:0043043	peptide biosynthetic process	12	0	0.04	0.1946	--
Biological Process	GO:0031669	cellular response to nutrient levels	55	0	0.2	0.1952	--
Biological Process	GO:0007178	transmembrane receptor protein serine/threonine kinase signaling pathway	1	0	0	0.1955	--
Biological Process	GO:0017000	antibiotic biosynthetic process	1	0	0	0.1964	--
Biological Process	GO:0080021	response to benzoic acid	1	0	0	0.1964	--
Biological Process	GO:0008299	isoprenoid biosynthetic process	79	2	0.29	0.1965	EVM0020416;EVM0024709
Biological Process	GO:1901607	alpha-amino acid biosynthetic process	129	1	0.47	0.1965	EVM0012755
Biological Process	GO:0051260	protein homooligomerization	19	0	0.07	0.1967	--
Biological Process	GO:0009649	entrainment of circadian clock	4	0	0.01	0.1967	--
Biological Process	GO:2000028	regulation of photoperiodism, flowering	22	1	0.08	0.1971	EVM0025173
Biological Process	GO:0048564	photosystem I assembly	4	0	0.01	0.1972	--
Biological Process	GO:0010955	negative regulation of protein processing	12	0	0.04	0.1973	--
Biological Process	GO:1903318	negative regulation of protein maturation	12	0	0.04	0.1973	--
Biological Process	GO:0045861	negative regulation of proteolysis	12	0	0.04	0.1973	--
Biological Process	GO:0019751	polyol metabolic process	29	0	0.1	0.1981	--
Biological Process	GO:0045730	respiratory burst	5	0	0.02	0.1989	--
Biological Process	GO:0006189	'de novo' IMP biosynthetic process	12	0	0.04	0.1992	--
Biological Process	GO:0035239	tube morphogenesis	18	0	0.06	0.2002	--
Biological Process	GO:0006972	hyperosmotic response	3	0	0.01	0.2009	--
Biological Process	GO:0009609	response to symbiotic bacterium	1	0	0	0.201	--
Biological Process	GO:0010555	response to mannitol	1	0	0	0.201	--
Biological Process	GO:0048518	positive regulation of biological process	344	0	1.24	0.202	--
Biological Process	GO:0034414	tRNA 3'-trailer cleavage, endonucleolytic	1	0	0	0.2022	--
Biological Process	GO:0046051	UTP metabolic process	9	0	0.03	0.2026	--
Biological Process	GO:0006183	GTP biosynthetic process	9	0	0.03	0.2026	--
Biological Process	GO:0006228	UTP biosynthetic process	9	0	0.03	0.2026	--
Biological Process	GO:0006536	glutamate metabolic process	8	0	0.03	0.2027	--
Biological Process	GO:1901615	organic hydroxy compound metabolic process	107	0	0.39	0.203	--
Biological Process	GO:0071211	protein targeting to vacuole involved in autophagy	1	0	0	0.2032	--
Biological Process	GO:0010206	photosystem II repair	1	0	0	0.2043	--
Biological Process	GO:0030029	actin filament-based process	85	0	0.31	0.2047	--
Biological Process	GO:0006383	transcription from RNA polymerase III promoter	22	0	0.08	0.2051	--
Biological Process	GO:0043624	cellular protein complex disassembly	27	0	0.1	0.2052	--
Biological Process	GO:0032259	methylation	243	1	0.88	0.2056	EVM0021570
Biological Process	GO:0031328	positive regulation of cellular biosynthetic process	157	0	0.57	0.2056	--
Biological Process	GO:0006928	movement of cell or subcellular component	82	1	0.3	0.2065	EVM0011083
Biological Process	GO:0042726	flavin-containing compound metabolic process	19	0	0.07	0.2065	--
Biological Process	GO:0042727	flavin-containing compound biosynthetic process	19	0	0.07	0.2065	--
Biological Process	GO:0006771	riboflavin metabolic process	19	0	0.07	0.2065	--
Biological Process	GO:0009231	riboflavin biosynthetic process	19	0	0.07	0.2065	--
Biological Process	GO:0031397	negative regulation of protein ubiquitination	4	0	0.01	0.2068	--
Biological Process	GO:1903321	negative regulation of protein modification by small protein conjugation or removal	4	0	0.01	0.2068	--
Biological Process	GO:0071816	tail-anchored membrane protein insertion into ER membrane	4	0	0.01	0.2068	--
Biological Process	GO:0006906	vesicle fusion	25	0	0.09	0.207	--
Biological Process	GO:0007275	multicellular organism development	540	1	1.95	0.2075	EVM0025173
Biological Process	GO:0001101	response to acid chemical	263	3	0.95	0.2075	EVM0009270;EVM0015146;EVM0025173
Biological Process	GO:0006970	response to osmotic stress	73	1	0.26	0.2085	EVM0025173
Biological Process	GO:0010208	pollen wall assembly	6	0	0.02	0.2093	--
Biological Process	GO:0010962	regulation of glucan biosynthetic process	6	0	0.02	0.2093	--
Biological Process	GO:0032885	regulation of polysaccharide biosynthetic process	6	0	0.02	0.2093	--
Biological Process	GO:0010817	regulation of hormone levels	59	0	0.21	0.2099	--
Biological Process	GO:0033566	gamma-tubulin complex localization	5	0	0.02	0.2102	--
Biological Process	GO:0043648	dicarboxylic acid metabolic process	48	0	0.17	0.2103	--
Biological Process	GO:0043966	histone H3 acetylation	5	0	0.02	0.2106	--
Biological Process	GO:0000422	autophagy of mitochondrion	11	0	0.04	0.2106	--
Biological Process	GO:0043900	regulation of multi-organism process	38	1	0.14	0.2109	EVM0025173
Biological Process	GO:0006537	glutamate biosynthetic process	4	0	0.01	0.2113	--
Biological Process	GO:0051181	cofactor transport	1	0	0	0.2115	--
Biological Process	GO:0006842	tricarboxylic acid transport	1	0	0	0.2115	--
Biological Process	GO:0015742	alpha-ketoglutarate transport	1	0	0	0.2115	--
Biological Process	GO:0035674	tricarboxylic acid transmembrane transport	1	0	0	0.2115	--
Biological Process	GO:0009084	glutamine family amino acid biosynthetic process	27	0	0.1	0.2117	--
Biological Process	GO:1900055	regulation of leaf senescence	9	1	0.03	0.212	EVM0025173
Biological Process	GO:0006555	methionine metabolic process	19	0	0.07	0.2122	--
Biological Process	GO:0010557	positive regulation of macromolecule biosynthetic process	154	0	0.56	0.2128	--
Biological Process	GO:0010100	negative regulation of photomorphogenesis	1	0	0	0.2129	--
Biological Process	GO:0006364	rRNA processing	108	0	0.39	0.2133	--
Biological Process	GO:1903070	negative regulation of ER-associated ubiquitin-dependent protein catabolic process	1	0	0	0.2135	--
Biological Process	GO:1901259	chloroplast rRNA processing	4	0	0.01	0.2137	--
Biological Process	GO:0030004	cellular monovalent inorganic cation homeostasis	3	0	0.01	0.2138	--
Biological Process	GO:0010030	positive regulation of seed germination	2	0	0.01	0.2143	--
Biological Process	GO:0007205	protein kinase C-activating G-protein coupled receptor signaling pathway	9	0	0.03	0.2152	--
Biological Process	GO:0046351	disaccharide biosynthetic process	22	0	0.08	0.2156	--
Biological Process	GO:0009662	etioplast organization	1	0	0	0.2161	--
Biological Process	GO:0006067	ethanol metabolic process	1	0	0	0.2168	--
Biological Process	GO:0006069	ethanol oxidation	1	0	0	0.2168	--
Biological Process	GO:0090501	RNA phosphodiester bond hydrolysis	22	0	0.08	0.2171	--
Biological Process	GO:0019217	regulation of fatty acid metabolic process	1	0	0	0.2173	--
Biological Process	GO:0042304	regulation of fatty acid biosynthetic process	1	0	0	0.2173	--
Biological Process	GO:0080140	regulation of jasmonic acid metabolic process	1	0	0	0.2173	--
Biological Process	GO:0080141	regulation of jasmonic acid biosynthetic process	1	0	0	0.2173	--
Biological Process	GO:0080142	regulation of salicylic acid biosynthetic process	1	0	0	0.2173	--
Biological Process	GO:0051172	negative regulation of nitrogen compound metabolic process	133	0	0.48	0.2173	--
Biological Process	GO:0009735	response to cytokinin	36	0	0.13	0.2181	--
Biological Process	GO:0033036	macromolecule localization	634	0	2.29	0.2186	--
Biological Process	GO:0072662	protein localization to peroxisome	10	0	0.04	0.2195	--
Biological Process	GO:0072663	establishment of protein localization to peroxisome	10	0	0.04	0.2195	--
Biological Process	GO:0006625	protein targeting to peroxisome	10	0	0.04	0.2195	--
Biological Process	GO:0044089	positive regulation of cellular component biogenesis	9	0	0.03	0.2196	--
Biological Process	GO:1902589	single-organism organelle organization	421	2	1.52	0.2196	EVM0008629;EVM0010812
Biological Process	GO:0033140	negative regulation of peptidyl-serine phosphorylation of STAT protein	1	0	0	0.2196	--
Biological Process	GO:0033137	negative regulation of peptidyl-serine phosphorylation	1	0	0	0.2196	--
Biological Process	GO:0033139	regulation of peptidyl-serine phosphorylation of STAT protein	1	0	0	0.2196	--
Biological Process	GO:0034770	histone H4-K20 methylation	1	0	0	0.2196	--
Biological Process	GO:0034773	histone H4-K20 trimethylation	1	0	0	0.2196	--
Biological Process	GO:0042790	transcription of nuclear large rRNA transcript from RNA polymerase I promoter	1	0	0	0.2196	--
Biological Process	GO:0042501	serine phosphorylation of STAT protein	1	0	0	0.2196	--
Biological Process	GO:2000736	regulation of stem cell differentiation	1	0	0	0.2196	--
Biological Process	GO:2000738	positive regulation of stem cell differentiation	1	0	0	0.2196	--
Biological Process	GO:0009303	rRNA transcription	1	0	0	0.2196	--
Biological Process	GO:1901836	regulation of transcription of nuclear large rRNA transcript from RNA polymerase I promoter	1	0	0	0.2196	--
Biological Process	GO:1901838	positive regulation of transcription of nuclear large rRNA transcript from RNA polymerase I promoter	1	0	0	0.2196	--
Biological Process	GO:0034471	ncRNA 5'-end processing	3	0	0.01	0.2197	--
Biological Process	GO:0030243	cellulose metabolic process	71	0	0.26	0.2198	--
Biological Process	GO:0042742	defense response to bacterium	71	1	0.26	0.2199	EVM0025173
Biological Process	GO:1901000	regulation of response to salt stress	10	0	0.04	0.2203	--
Biological Process	GO:0042384	cilium assembly	5	0	0.02	0.2203	--
Biological Process	GO:0035082	axoneme assembly	5	0	0.02	0.2203	--
Biological Process	GO:0001578	microtubule bundle formation	5	0	0.02	0.2203	--
Biological Process	GO:0006094	gluconeogenesis	9	0	0.03	0.2204	--
Biological Process	GO:0019319	hexose biosynthetic process	9	0	0.03	0.2204	--
Biological Process	GO:0022904	respiratory electron transport chain	24	0	0.09	0.2209	--
Biological Process	GO:0006082	organic acid metabolic process	625	1	2.26	0.2219	EVM0012755
Biological Process	GO:0051338	regulation of transferase activity	35	0	0.13	0.2223	--
Biological Process	GO:0043632	modification-dependent macromolecule catabolic process	260	0	0.94	0.2227	--
Biological Process	GO:0034248	regulation of cellular amide metabolic process	15	0	0.05	0.2232	--
Biological Process	GO:0072522	purine-containing compound biosynthetic process	104	0	0.38	0.2233	--
Biological Process	GO:0070407	oxidation-dependent protein catabolic process	1	0	0	0.2235	--
Biological Process	GO:0006414	translational elongation	17	0	0.06	0.2246	--
Biological Process	GO:0006808	regulation of nitrogen utilization	4	0	0.01	0.2246	--
Biological Process	GO:1901616	organic hydroxy compound catabolic process	16	0	0.06	0.2256	--
Biological Process	GO:0046164	alcohol catabolic process	16	0	0.06	0.2256	--
Biological Process	GO:0043436	oxoacid metabolic process	623	1	2.25	0.2257	EVM0012755
Biological Process	GO:0048588	developmental cell growth	16	0	0.06	0.226	--
Biological Process	GO:0048534	hematopoietic or lymphoid organ development	14	0	0.05	0.226	--
Biological Process	GO:0043174	nucleoside salvage	8	0	0.03	0.2262	--
Biological Process	GO:0060765	regulation of androgen receptor signaling pathway	1	0	0	0.2267	--
Biological Process	GO:1901655	cellular response to ketone	1	0	0	0.2267	--
Biological Process	GO:0071394	cellular response to testosterone stimulus	1	0	0	0.2267	--
Biological Process	GO:0030521	androgen receptor signaling pathway	1	0	0	0.2267	--
Biological Process	GO:0030518	intracellular steroid hormone receptor signaling pathway	1	0	0	0.2267	--
Biological Process	GO:0033143	regulation of intracellular steroid hormone receptor signaling pathway	1	0	0	0.2267	--
Biological Process	GO:0033145	positive regulation of intracellular steroid hormone receptor signaling pathway	1	0	0	0.2267	--
Biological Process	GO:0033574	response to testosterone	1	0	0	0.2267	--
Biological Process	GO:2000823	regulation of androgen receptor activity	1	0	0	0.2267	--
Biological Process	GO:2000825	positive regulation of androgen receptor activity	1	0	0	0.2267	--
Biological Process	GO:0045727	positive regulation of translation	10	0	0.04	0.2276	--
Biological Process	GO:0000096	sulfur amino acid metabolic process	43	1	0.16	0.2291	EVM0012755
Biological Process	GO:0015937	coenzyme A biosynthetic process	6	0	0.02	0.2298	--
Biological Process	GO:0033866	nucleoside bisphosphate biosynthetic process	6	0	0.02	0.2298	--
Biological Process	GO:0034030	ribonucleoside bisphosphate biosynthetic process	6	0	0.02	0.2298	--
Biological Process	GO:0034033	purine nucleoside bisphosphate biosynthetic process	6	0	0.02	0.2298	--
Biological Process	GO:0000461	endonucleolytic cleavage to generate mature 3'-end of SSU-rRNA from (SSU-rRNA, 5.8S rRNA, LSU-rRNA)	1	0	0	0.2305	--
Biological Process	GO:0000478	endonucleolytic cleavage involved in rRNA processing	1	0	0	0.2305	--
Biological Process	GO:0000479	endonucleolytic cleavage of tricistronic rRNA transcript (SSU-rRNA, 5.8S rRNA, LSU-rRNA)	1	0	0	0.2305	--
Biological Process	GO:0000447	endonucleolytic cleavage in ITS1 to separate SSU-rRNA from 5.8S rRNA and LSU-rRNA from tricistronic rRNA transcript (SSU-rRNA, 5.8S rRNA, LSU-rRNA)	1	0	0	0.2305	--
Biological Process	GO:0009060	aerobic respiration	48	0	0.17	0.2307	--
Biological Process	GO:0048213	Golgi vesicle prefusion complex stabilization	1	0	0	0.2308	--
Biological Process	GO:0000301	retrograde transport, vesicle recycling within Golgi	1	0	0	0.2308	--
Biological Process	GO:0009267	cellular response to starvation	46	0	0.17	0.2312	--
Biological Process	GO:0046049	UMP metabolic process	5	0	0.02	0.2317	--
Biological Process	GO:0006222	UMP biosynthetic process	5	0	0.02	0.2317	--
Biological Process	GO:0009173	pyrimidine ribonucleoside monophosphate metabolic process	5	0	0.02	0.2317	--
Biological Process	GO:0009174	pyrimidine ribonucleoside monophosphate biosynthetic process	5	0	0.02	0.2317	--
Biological Process	GO:0051240	positive regulation of multicellular organismal process	25	0	0.09	0.2318	--
Biological Process	GO:0006370	7-methylguanosine mRNA capping	1	0	0	0.2325	--
Biological Process	GO:0090234	regulation of kinetochore assembly	1	0	0	0.2327	--
Biological Process	GO:0051310	metaphase plate congression	1	0	0	0.2327	--
Biological Process	GO:0051303	establishment of chromosome localization	1	0	0	0.2327	--
Biological Process	GO:0019860	uracil metabolic process	1	0	0	0.234	--
Biological Process	GO:0046107	uracil biosynthetic process	1	0	0	0.234	--
Biological Process	GO:0006223	uracil salvage	1	0	0	0.234	--
Biological Process	GO:0005984	disaccharide metabolic process	46	0	0.17	0.2345	--
Biological Process	GO:0031329	regulation of cellular catabolic process	54	0	0.19	0.2355	--
Biological Process	GO:0044283	small molecule biosynthetic process	377	1	1.36	0.2361	EVM0012755
Biological Process	GO:0051649	establishment of localization in cell	538	0	1.94	0.2363	--
Biological Process	GO:0010152	pollen maturation	4	0	0.01	0.2363	--
Biological Process	GO:0045229	external encapsulating structure organization	334	2	1.21	0.2367	EVM0021658;ONT.11762
Biological Process	GO:0007186	G-protein coupled receptor signaling pathway	28	0	0.1	0.2372	--
Biological Process	GO:0016925	protein sumoylation	3	0	0.01	0.2375	--
Biological Process	GO:0019932	second-messenger-mediated signaling	20	0	0.07	0.2379	--
Biological Process	GO:0046499	S-adenosylmethioninamine metabolic process	8	0	0.03	0.238	--
Biological Process	GO:0006557	S-adenosylmethioninamine biosynthetic process	8	0	0.03	0.238	--
Biological Process	GO:0044265	cellular macromolecule catabolic process	338	0	1.22	0.2381	--
Biological Process	GO:0042493	response to drug	58	1	0.21	0.2385	EVM0025173
Biological Process	GO:0000395	mRNA 5'-splice site recognition	2	0	0.01	0.2387	--
Biological Process	GO:0097468	programmed cell death in response to reactive oxygen species	1	0	0	0.2389	--
Biological Process	GO:0010343	singlet oxygen-mediated programmed cell death	1	0	0	0.2389	--
Biological Process	GO:0019933	cAMP-mediated signaling	6	0	0.02	0.2389	--
Biological Process	GO:0019935	cyclic-nucleotide-mediated signaling	6	0	0.02	0.2389	--
Biological Process	GO:0065001	specification of axis polarity	6	0	0.02	0.2406	--
Biological Process	GO:0009955	adaxial/abaxial pattern specification	6	0	0.02	0.2406	--
Biological Process	GO:0009943	adaxial/abaxial axis specification	6	0	0.02	0.2406	--
Biological Process	GO:0009944	polarity specification of adaxial/abaxial axis	6	0	0.02	0.2406	--
Biological Process	GO:0043928	exonucleolytic nuclear-transcribed mRNA catabolic process involved in deadenylation-dependent decay	6	0	0.02	0.2412	--
Biological Process	GO:0006564	L-serine biosynthetic process	8	0	0.03	0.2414	--
Biological Process	GO:0044267	cellular protein metabolic process	1623	4	5.86	0.2424	EVM0010101;EVM0017128;ONT.13379;ONT.428
Biological Process	GO:1901419	regulation of response to alcohol	45	0	0.16	0.2426	--
Biological Process	GO:0000398	mRNA splicing, via spliceosome	112	0	0.4	0.2432	--
Biological Process	GO:0045037	protein import into chloroplast stroma	5	0	0.02	0.2432	--
Biological Process	GO:0044767	single-organism developmental process	613	1	2.21	0.2434	EVM0025173
Biological Process	GO:0035295	tube development	24	0	0.09	0.2438	--
Biological Process	GO:0048523	negative regulation of cellular process	267	0	0.96	0.2439	--
Biological Process	GO:0009891	positive regulation of biosynthetic process	158	0	0.57	0.2446	--
Biological Process	GO:0042450	arginine biosynthetic process via ornithine	1	0	0	0.2448	--
Biological Process	GO:0006591	ornithine metabolic process	1	0	0	0.2448	--
Biological Process	GO:0006817	phosphate ion transport	13	0	0.05	0.2454	--
Biological Process	GO:0010187	negative regulation of seed germination	1	0	0	0.2459	--
Biological Process	GO:0045492	xylan biosynthetic process	16	0	0.06	0.2459	--
Biological Process	GO:1900140	regulation of seedling development	7	0	0.03	0.2467	--
Biological Process	GO:0010029	regulation of seed germination	7	0	0.03	0.2467	--
Biological Process	GO:0048316	seed development	84	0	0.3	0.247	--
Biological Process	GO:0071071	regulation of phospholipid biosynthetic process	3	0	0.01	0.2471	--
Biological Process	GO:0010322	regulation of isopentenyl diphosphate biosynthetic process, methylerythritol 4-phosphate pathway	3	0	0.01	0.2471	--
Biological Process	GO:0030490	maturation of SSU-rRNA	13	0	0.05	0.2472	--
Biological Process	GO:0031297	replication fork processing	4	0	0.01	0.2475	--
Biological Process	GO:0009886	post-embryonic animal morphogenesis	48	0	0.17	0.2484	--
Biological Process	GO:0044801	single-organism membrane fusion	26	0	0.09	0.2485	--
Biological Process	GO:0006813	potassium ion transport	6	0	0.02	0.2486	--
Biological Process	GO:0031670	cellular response to nutrient	10	0	0.04	0.2489	--
Biological Process	GO:0045491	xylan metabolic process	29	0	0.1	0.249	--
Biological Process	GO:0043392	negative regulation of DNA binding	3	0	0.01	0.2497	--
Biological Process	GO:0051101	regulation of DNA binding	3	0	0.01	0.2497	--
Biological Process	GO:0019637	organophosphate metabolic process	423	1	1.53	0.2507	EVM0011270
Biological Process	GO:0034599	cellular response to oxidative stress	94	1	0.34	0.252	EVM0027869
Biological Process	GO:0006855	drug transmembrane transport	3	0	0.01	0.2525	--
Biological Process	GO:0015893	drug transport	3	0	0.01	0.2525	--
Biological Process	GO:0032261	purine nucleotide salvage	2	0	0.01	0.2527	--
Biological Process	GO:0032264	IMP salvage	2	0	0.01	0.2527	--
Biological Process	GO:1901137	carbohydrate derivative biosynthetic process	306	0	1.1	0.2529	--
Biological Process	GO:0010103	stomatal complex morphogenesis	6	0	0.02	0.2529	--
Biological Process	GO:0015942	formate metabolic process	2	0	0.01	0.2533	--
Biological Process	GO:0042183	formate catabolic process	2	0	0.01	0.2533	--
Biological Process	GO:0016569	covalent chromatin modification	48	0	0.17	0.2533	--
Biological Process	GO:0042451	purine nucleoside biosynthetic process	82	0	0.3	0.2536	--
Biological Process	GO:0046129	purine ribonucleoside biosynthetic process	82	0	0.3	0.2536	--
Biological Process	GO:0007166	cell surface receptor signaling pathway	60	0	0.22	0.2545	--
Biological Process	GO:0031349	positive regulation of defense response	25	0	0.09	0.2547	--
Biological Process	GO:0018160	peptidyl-pyrromethane cofactor linkage	1	0	0	0.2548	--
Biological Process	GO:0072530	purine-containing compound transmembrane transport	1	0	0	0.2551	--
Biological Process	GO:0072531	pyrimidine-containing compound transmembrane transport	1	0	0	0.2551	--
Biological Process	GO:0015720	allantoin transport	1	0	0	0.2551	--
Biological Process	GO:0042906	xanthine transport	1	0	0	0.2551	--
Biological Process	GO:0015855	pyrimidine nucleobase transport	1	0	0	0.2551	--
Biological Process	GO:0015857	uracil transport	1	0	0	0.2551	--
Biological Process	GO:0009314	response to radiation	191	1	0.69	0.2556	EVM0025173
Biological Process	GO:0009987	cellular process	7881	26	28.46	0.2557	EVM0003628;EVM0008629;EVM0009270;EVM0010101;EVM0010812;EVM0011083;EVM0011270;EVM0011500;EVM0012755;EVM0014910;EVM0015146;EVM0017128;EVM0018174;EVM0020416;EVM0021651;EVM0021658;EVM0024105;EVM0024709;EVM0025173;EVM0027869;EVM0027974;ONT.11762;ONT.13379;ONT.2647;ONT.428;add_RNAAddG016467
Biological Process	GO:0019752	carboxylic acid metabolic process	608	1	2.2	0.256	EVM0012755
Biological Process	GO:0046655	folic acid metabolic process	3	0	0.01	0.2561	--
Biological Process	GO:0046656	folic acid biosynthetic process	3	0	0.01	0.2561	--
Biological Process	GO:0016036	cellular response to phosphate starvation	16	0	0.06	0.2562	--
Biological Process	GO:0006047	UDP-N-acetylglucosamine metabolic process	5	0	0.02	0.2568	--
Biological Process	GO:0006048	UDP-N-acetylglucosamine biosynthetic process	5	0	0.02	0.2568	--
Biological Process	GO:0046349	amino sugar biosynthetic process	5	0	0.02	0.2568	--
Biological Process	GO:0018022	peptidyl-lysine methylation	16	0	0.06	0.2576	--
Biological Process	GO:0071555	cell wall organization	330	2	1.19	0.2579	EVM0021658;ONT.11762
Biological Process	GO:0016570	histone modification	47	0	0.17	0.2585	--
Biological Process	GO:0009704	de-etiolation	2	0	0.01	0.2587	--
Biological Process	GO:0048645	animal organ formation	26	0	0.09	0.259	--
Biological Process	GO:0000387	spliceosomal snRNP assembly	20	0	0.07	0.2595	--
Biological Process	GO:0016102	diterpenoid biosynthetic process	1	0	0	0.2596	--
Biological Process	GO:0006644	phospholipid metabolic process	146	0	0.53	0.2599	--
Biological Process	GO:0017148	negative regulation of translation	8	0	0.03	0.2599	--
Biological Process	GO:0018023	peptidyl-lysine trimethylation	2	0	0.01	0.2608	--
Biological Process	GO:0060688	regulation of morphogenesis of a branching structure	1	0	0	0.2609	--
Biological Process	GO:2000032	regulation of secondary shoot formation	1	0	0	0.2609	--
Biological Process	GO:1900618	regulation of shoot system morphogenesis	1	0	0	0.2609	--
Biological Process	GO:0033499	galactose catabolic process via UDP-galactose	1	0	0	0.2615	--
Biological Process	GO:0019388	galactose catabolic process	1	0	0	0.2615	--
Biological Process	GO:0071345	cellular response to cytokine stimulus	5	0	0.02	0.262	--
Biological Process	GO:0034097	response to cytokine	5	0	0.02	0.262	--
Biological Process	GO:0036473	cell death in response to oxidative stress	4	0	0.01	0.2624	--
Biological Process	GO:1901983	regulation of protein acetylation	2	0	0.01	0.2626	--
Biological Process	GO:0035065	regulation of histone acetylation	2	0	0.01	0.2626	--
Biological Process	GO:2000756	regulation of peptidyl-lysine acetylation	2	0	0.01	0.2626	--
Biological Process	GO:1901566	organonitrogen compound biosynthetic process	431	1	1.56	0.2626	EVM0012755
Biological Process	GO:0006091	generation of precursor metabolites and energy	175	1	0.63	0.2626	ONT.13379
Biological Process	GO:1900027	regulation of ruffle assembly	1	0	0	0.263	--
Biological Process	GO:0097178	ruffle assembly	1	0	0	0.263	--
Biological Process	GO:0031529	ruffle organization	1	0	0	0.263	--
Biological Process	GO:0000255	allantoin metabolic process	1	0	0	0.2635	--
Biological Process	GO:0000256	allantoin catabolic process	1	0	0	0.2635	--
Biological Process	GO:0042780	tRNA 3'-end processing	2	0	0.01	0.2638	--
Biological Process	GO:0042779	tRNA 3'-trailer cleavage	2	0	0.01	0.2638	--
Biological Process	GO:0090230	regulation of centromere complex assembly	2	0	0.01	0.2639	--
Biological Process	GO:0009147	pyrimidine nucleoside triphosphate metabolic process	17	0	0.06	0.2642	--
Biological Process	GO:0048367	shoot system development	158	1	0.57	0.2643	EVM0025173
Biological Process	GO:0042455	ribonucleoside biosynthetic process	89	0	0.32	0.2648	--
Biological Process	GO:0009163	nucleoside biosynthetic process	89	0	0.32	0.2648	--
Biological Process	GO:0030162	regulation of proteolysis	39	0	0.14	0.2648	--
Biological Process	GO:0010315	auxin efflux	3	0	0.01	0.2654	--
Biological Process	GO:0009870	defense response signaling pathway, resistance gene-dependent	1	0	0	0.2654	--
Biological Process	GO:0019344	cysteine biosynthetic process	13	1	0.05	0.2662	EVM0012755
Biological Process	GO:0006807	nitrogen compound metabolic process	3826	3	13.81	0.2664	EVM0011270;EVM0012755;EVM0014910
Biological Process	GO:0009785	blue light signaling pathway	5	0	0.02	0.267	--
Biological Process	GO:0008277	regulation of G-protein coupled receptor protein signaling pathway	3	0	0.01	0.2672	--
Biological Process	GO:0007224	smoothened signaling pathway	3	0	0.01	0.2672	--
Biological Process	GO:0008589	regulation of smoothened signaling pathway	3	0	0.01	0.2672	--
Biological Process	GO:0043951	negative regulation of cAMP-mediated signaling	3	0	0.01	0.2672	--
Biological Process	GO:0043949	regulation of cAMP-mediated signaling	3	0	0.01	0.2672	--
Biological Process	GO:0045744	negative regulation of G-protein coupled receptor protein signaling pathway	3	0	0.01	0.2672	--
Biological Process	GO:0045879	negative regulation of smoothened signaling pathway	3	0	0.01	0.2672	--
Biological Process	GO:0080144	amino acid homeostasis	3	0	0.01	0.2672	--
Biological Process	GO:1901527	abscisic acid-activated signaling pathway involved in stomatal movement	3	0	0.01	0.2672	--
Biological Process	GO:1901679	nucleotide transmembrane transport	1	0	0	0.2672	--
Biological Process	GO:0046902	regulation of mitochondrial membrane permeability	1	0	0	0.2672	--
Biological Process	GO:0090559	regulation of membrane permeability	1	0	0	0.2672	--
Biological Process	GO:0051503	adenine nucleotide transport	1	0	0	0.2672	--
Biological Process	GO:0006862	nucleotide transport	1	0	0	0.2672	--
Biological Process	GO:0015865	purine nucleotide transport	1	0	0	0.2672	--
Biological Process	GO:0015866	ADP transport	1	0	0	0.2672	--
Biological Process	GO:0015867	ATP transport	1	0	0	0.2672	--
Biological Process	GO:0015868	purine ribonucleotide transport	1	0	0	0.2672	--
Biological Process	GO:0015858	nucleoside transport	1	0	0	0.2672	--
Biological Process	GO:0009108	coenzyme biosynthetic process	86	0	0.31	0.2675	--
Biological Process	GO:0000165	MAPK cascade	8	0	0.03	0.2675	--
Biological Process	GO:2000037	regulation of stomatal complex patterning	1	0	0	0.2677	--
Biological Process	GO:1901002	positive regulation of response to salt stress	5	0	0.02	0.2684	--
Biological Process	GO:1902477	regulation of defense response to bacterium, incompatible interaction	5	0	0.02	0.2684	--
Biological Process	GO:1902479	positive regulation of defense response to bacterium, incompatible interaction	5	0	0.02	0.2684	--
Biological Process	GO:0000375	RNA splicing, via transesterification reactions	117	0	0.42	0.2686	--
Biological Process	GO:0000377	RNA splicing, via transesterification reactions with bulged adenosine as nucleophile	117	0	0.42	0.2686	--
Biological Process	GO:0071236	cellular response to antibiotic	5	0	0.02	0.2689	--
Biological Process	GO:0071472	cellular response to salt stress	5	0	0.02	0.2692	--
Biological Process	GO:0019538	protein metabolic process	1723	4	6.22	0.2695	EVM0010101;EVM0017128;ONT.13379;ONT.428
Biological Process	GO:0034622	cellular macromolecular complex assembly	282	0	1.02	0.2701	--
Biological Process	GO:0019632	shikimate metabolic process	1	0	0	0.2702	--
Biological Process	GO:0035601	protein deacylation	2	0	0.01	0.2703	--
Biological Process	GO:0006476	protein deacetylation	2	0	0.01	0.2703	--
Biological Process	GO:0098732	macromolecule deacylation	2	0	0.01	0.2703	--
Biological Process	GO:0016575	histone deacetylation	2	0	0.01	0.2703	--
Biological Process	GO:0048569	post-embryonic animal organ development	78	0	0.28	0.2704	--
Biological Process	GO:0048284	organelle fusion	29	0	0.1	0.2705	--
Biological Process	GO:2000123	positive regulation of stomatal complex development	2	0	0.01	0.2716	--
Biological Process	GO:0045684	positive regulation of epidermis development	2	0	0.01	0.2716	--
Biological Process	GO:0009663	plasmodesma organization	1	0	0	0.2721	--
Biological Process	GO:0071156	regulation of cell cycle arrest	1	0	0	0.2721	--
Biological Process	GO:0071158	positive regulation of cell cycle arrest	1	0	0	0.2721	--
Biological Process	GO:0097327	response to antineoplastic agent	1	0	0	0.2721	--
Biological Process	GO:0072718	response to cisplatin	1	0	0	0.2721	--
Biological Process	GO:0034754	cellular hormone metabolic process	18	0	0.06	0.2725	--
Biological Process	GO:0009954	proximal/distal pattern formation	5	0	0.02	0.2728	--
Biological Process	GO:0043241	protein complex disassembly	29	0	0.1	0.2733	--
Biological Process	GO:0006974	cellular response to DNA damage stimulus	275	0	0.99	0.2738	--
Biological Process	GO:0046907	intracellular transport	462	0	1.67	0.2739	--
Biological Process	GO:0007231	osmosensory signaling pathway	2	0	0.01	0.274	--
Biological Process	GO:0007638	mechanosensory behavior	2	0	0.01	0.274	--
Biological Process	GO:0051352	negative regulation of ligase activity	1	0	0	0.2741	--
Biological Process	GO:0051444	negative regulation of ubiquitin-protein transferase activity	1	0	0	0.2741	--
Biological Process	GO:0055121	response to high fluence blue light stimulus by blue high-fluence system	1	0	0	0.2741	--
Biological Process	GO:0010499	proteasomal ubiquitin-independent protein catabolic process	1	0	0	0.2743	--
Biological Process	GO:0006471	protein ADP-ribosylation	6	0	0.02	0.2744	--
Biological Process	GO:0009069	serine family amino acid metabolic process	43	1	0.16	0.2747	EVM0012755
Biological Process	GO:0060263	regulation of respiratory burst	4	0	0.01	0.2748	--
Biological Process	GO:0060267	positive regulation of respiratory burst	4	0	0.01	0.2748	--
Biological Process	GO:0006422	aspartyl-tRNA aminoacylation	3	0	0.01	0.2753	--
Biological Process	GO:0030163	protein catabolic process	306	0	1.1	0.2753	--
Biological Process	GO:0042214	terpene metabolic process	4	0	0.01	0.2756	--
Biological Process	GO:0046246	terpene biosynthetic process	4	0	0.01	0.2756	--
Biological Process	GO:0006083	acetate metabolic process	1	0	0	0.2768	--
Biological Process	GO:0019427	acetyl-CoA biosynthetic process from acetate	1	0	0	0.2768	--
Biological Process	GO:0034250	positive regulation of cellular amide metabolic process	5	0	0.02	0.2779	--
Biological Process	GO:0051173	positive regulation of nitrogen compound metabolic process	174	0	0.63	0.2779	--
Biological Process	GO:0000819	sister chromatid segregation	28	0	0.1	0.2787	--
Biological Process	GO:0042278	purine nucleoside metabolic process	149	0	0.54	0.2789	--
Biological Process	GO:0046128	purine ribonucleoside metabolic process	149	0	0.54	0.2789	--
Biological Process	GO:0048731	system development	416	1	1.5	0.2796	EVM0025173
Biological Process	GO:0032465	regulation of cytokinesis	7	0	0.03	0.2806	--
Biological Process	GO:0017003	protein-heme linkage	2	0	0.01	0.2811	--
Biological Process	GO:0072521	purine-containing compound metabolic process	175	0	0.63	0.2813	--
Biological Process	GO:0072351	tricarboxylic acid biosynthetic process	2	0	0.01	0.2817	--
Biological Process	GO:0030417	nicotianamine metabolic process	2	0	0.01	0.2817	--
Biological Process	GO:0030418	nicotianamine biosynthetic process	2	0	0.01	0.2817	--
Biological Process	GO:0044090	positive regulation of vacuole organization	2	0	0.01	0.2818	--
Biological Process	GO:0042797	tRNA transcription from RNA polymerase III promoter	1	0	0	0.2822	--
Biological Process	GO:0009304	tRNA transcription	1	0	0	0.2822	--
Biological Process	GO:1901421	positive regulation of response to alcohol	20	0	0.07	0.283	--
Biological Process	GO:0009685	gibberellin metabolic process	1	0	0	0.2831	--
Biological Process	GO:0034329	cell junction assembly	8	0	0.03	0.2833	--
Biological Process	GO:0033157	regulation of intracellular protein transport	8	0	0.03	0.2833	--
Biological Process	GO:0051222	positive regulation of protein transport	8	0	0.03	0.2833	--
Biological Process	GO:0051188	cofactor biosynthetic process	128	0	0.46	0.2835	--
Biological Process	GO:0042372	phylloquinone biosynthetic process	4	0	0.01	0.2836	--
Biological Process	GO:0042374	phylloquinone metabolic process	4	0	0.01	0.2836	--
Biological Process	GO:0051274	beta-glucan biosynthetic process	62	0	0.22	0.284	--
Biological Process	GO:0050793	regulation of developmental process	170	1	0.61	0.2842	EVM0025173
Biological Process	GO:0006971	hypotonic response	1	0	0	0.2847	--
Biological Process	GO:0032060	bleb assembly	1	0	0	0.2847	--
Biological Process	GO:0034461	uropod retraction	1	0	0	0.2847	--
Biological Process	GO:0033298	contractile vacuole organization	1	0	0	0.2847	--
Biological Process	GO:0033275	actin-myosin filament sliding	1	0	0	0.2847	--
Biological Process	GO:0031152	aggregation involved in sorocarp development	1	0	0	0.2847	--
Biological Process	GO:0032796	uropod organization	1	0	0	0.2847	--
Biological Process	GO:0031268	pseudopodium organization	1	0	0	0.2847	--
Biological Process	GO:0031270	pseudopodium retraction	1	0	0	0.2847	--
Biological Process	GO:0051591	response to cAMP	1	0	0	0.2847	--
Biological Process	GO:0030038	contractile actin filament bundle assembly	1	0	0	0.2847	--
Biological Process	GO:0098630	aggregation of unicellular organisms	1	0	0	0.2847	--
Biological Process	GO:0060327	cytoplasmic actin-based contraction involved in cell motility	1	0	0	0.2847	--
Biological Process	GO:0060328	cytoplasmic actin-based contraction involved in forward cell motility	1	0	0	0.2847	--
Biological Process	GO:0046683	response to organophosphorus	1	0	0	0.2847	--
Biological Process	GO:0070252	actin-mediated cell contraction	1	0	0	0.2847	--
Biological Process	GO:0014074	response to purine-containing compound	1	0	0	0.2847	--
Biological Process	GO:0045596	negative regulation of cell differentiation	18	0	0.06	0.2848	--
Biological Process	GO:0009553	embryo sac development	22	0	0.08	0.2849	--
Biological Process	GO:0046856	phosphatidylinositol dephosphorylation	18	0	0.06	0.2852	--
Biological Process	GO:0046839	phospholipid dephosphorylation	18	0	0.06	0.2852	--
Biological Process	GO:0006782	protoporphyrinogen IX biosynthetic process	7	0	0.03	0.2862	--
Biological Process	GO:0046501	protoporphyrinogen IX metabolic process	7	0	0.03	0.2862	--
Biological Process	GO:0045595	regulation of cell differentiation	23	0	0.08	0.2862	--
Biological Process	GO:0035966	response to topologically incorrect protein	17	0	0.06	0.2864	--
Biological Process	GO:0051050	positive regulation of transport	10	0	0.04	0.2869	--
Biological Process	GO:0048856	anatomical structure development	575	1	2.08	0.2872	EVM0025173
Biological Process	GO:0071586	CAAX-box protein processing	12	0	0.04	0.2872	--
Biological Process	GO:0080120	CAAX-box protein maturation	12	0	0.04	0.2872	--
Biological Process	GO:0009853	photorespiration	5	0	0.02	0.2873	--
Biological Process	GO:0006022	aminoglycan metabolic process	18	0	0.06	0.2875	--
Biological Process	GO:0006026	aminoglycan catabolic process	18	0	0.06	0.2875	--
Biological Process	GO:0006030	chitin metabolic process	18	0	0.06	0.2875	--
Biological Process	GO:0006032	chitin catabolic process	18	0	0.06	0.2875	--
Biological Process	GO:1901071	glucosamine-containing compound metabolic process	18	0	0.06	0.2875	--
Biological Process	GO:1901072	glucosamine-containing compound catabolic process	18	0	0.06	0.2875	--
Biological Process	GO:0046348	amino sugar catabolic process	18	0	0.06	0.2875	--
Biological Process	GO:0018026	peptidyl-lysine monomethylation	3	0	0.01	0.2875	--
Biological Process	GO:0010154	fruit development	85	0	0.31	0.2876	--
Biological Process	GO:0048268	clathrin coat assembly	18	0	0.06	0.2876	--
Biological Process	GO:1902914	regulation of protein polyubiquitination	2	0	0.01	0.2879	--
Biological Process	GO:1902916	positive regulation of protein polyubiquitination	2	0	0.01	0.2879	--
Biological Process	GO:2000378	negative regulation of reactive oxygen species metabolic process	2	0	0.01	0.2879	--
Biological Process	GO:1901222	regulation of NIK/NF-kappaB signaling	2	0	0.01	0.2879	--
Biological Process	GO:0017182	peptidyl-diphthamide metabolic process	4	0	0.01	0.2883	--
Biological Process	GO:0017183	peptidyl-diphthamide biosynthetic process from peptidyl-histidine	4	0	0.01	0.2883	--
Biological Process	GO:0051093	negative regulation of developmental process	39	0	0.14	0.2886	--
Biological Process	GO:0052324	plant-type cell wall cellulose biosynthetic process	1	0	0	0.2888	--
Biological Process	GO:0052541	plant-type cell wall cellulose metabolic process	1	0	0	0.2888	--
Biological Process	GO:0044242	cellular lipid catabolic process	16	0	0.06	0.2892	--
Biological Process	GO:0072697	protein localization to cell cortex	3	0	0.01	0.2892	--
Biological Process	GO:0072699	protein localization to cortical microtubule cytoskeleton	3	0	0.01	0.2892	--
Biological Process	GO:1901926	cadinene metabolic process	1	0	0	0.2894	--
Biological Process	GO:1901928	cadinene biosynthetic process	1	0	0	0.2894	--
Biological Process	GO:0016125	sterol metabolic process	18	0	0.06	0.2897	--
Biological Process	GO:0009308	amine metabolic process	86	0	0.31	0.2898	--
Biological Process	GO:0071470	cellular response to osmotic stress	10	0	0.04	0.29	--
Biological Process	GO:0051100	negative regulation of binding	4	0	0.01	0.2902	--
Biological Process	GO:1901606	alpha-amino acid catabolic process	28	0	0.1	0.2903	--
Biological Process	GO:0030811	regulation of nucleotide catabolic process	28	0	0.1	0.2908	--
Biological Process	GO:0033121	regulation of purine nucleotide catabolic process	28	0	0.1	0.2908	--
Biological Process	GO:0034498	early endosome to Golgi transport	4	0	0.01	0.2917	--
Biological Process	GO:1901361	organic cyclic compound catabolic process	169	1	0.61	0.2918	EVM0027974
Biological Process	GO:0023056	positive regulation of signaling	46	0	0.17	0.2922	--
Biological Process	GO:0009967	positive regulation of signal transduction	46	0	0.17	0.2922	--
Biological Process	GO:0051552	flavone metabolic process	1	0	0	0.2926	--
Biological Process	GO:0051553	flavone biosynthetic process	1	0	0	0.2926	--
Biological Process	GO:0051554	flavonol metabolic process	1	0	0	0.2926	--
Biological Process	GO:0051555	flavonol biosynthetic process	1	0	0	0.2926	--
Biological Process	GO:0030007	cellular potassium ion homeostasis	1	0	0	0.2931	--
Biological Process	GO:0044703	multi-organism reproductive process	154	0	0.56	0.2941	--
Biological Process	GO:0000154	rRNA modification	19	0	0.07	0.2951	--
Biological Process	GO:0045489	pectin biosynthetic process	17	0	0.06	0.2953	--
Biological Process	GO:0034724	DNA replication-independent nucleosome organization	2	0	0.01	0.2957	--
Biological Process	GO:0006336	DNA replication-independent nucleosome assembly	2	0	0.01	0.2957	--
Biological Process	GO:0043967	histone H4 acetylation	4	0	0.01	0.2958	--
Biological Process	GO:0071554	cell wall organization or biogenesis	403	2	1.46	0.2959	EVM0021658;ONT.11762
Biological Process	GO:0042273	ribosomal large subunit biogenesis	48	0	0.17	0.2966	--
Biological Process	GO:0007143	female meiotic nuclear division	4	0	0.01	0.297	--
Biological Process	GO:0009651	response to salt stress	61	1	0.22	0.2971	EVM0025173
Biological Process	GO:0044208	'de novo' AMP biosynthetic process	3	0	0.01	0.2973	--
Biological Process	GO:0046033	AMP metabolic process	3	0	0.01	0.2973	--
Biological Process	GO:0006167	AMP biosynthetic process	3	0	0.01	0.2973	--
Biological Process	GO:0045333	cellular respiration	69	0	0.25	0.2975	--
Biological Process	GO:0010731	protein glutathionylation	1	0	0	0.2978	--
Biological Process	GO:0033355	ascorbate glutathione cycle	1	0	0	0.2978	--
Biological Process	GO:0017001	antibiotic catabolic process	1	0	0	0.2978	--
Biological Process	GO:2001025	positive regulation of response to drug	1	0	0	0.2978	--
Biological Process	GO:2001040	positive regulation of cellular response to drug	1	0	0	0.2978	--
Biological Process	GO:0080151	positive regulation of salicylic acid mediated signaling pathway	1	0	0	0.2978	--
Biological Process	GO:0009636	response to toxic substance	47	1	0.17	0.2982	EVM0025173
Biological Process	GO:0043097	pyrimidine nucleoside salvage	3	0	0.01	0.2983	--
Biological Process	GO:0010138	pyrimidine ribonucleotide salvage	3	0	0.01	0.2983	--
Biological Process	GO:0044211	CTP salvage	3	0	0.01	0.2983	--
Biological Process	GO:0044206	UMP salvage	3	0	0.01	0.2983	--
Biological Process	GO:0032262	pyrimidine nucleotide salvage	3	0	0.01	0.2983	--
Biological Process	GO:0010088	phloem development	13	0	0.05	0.299	--
Biological Process	GO:0010214	seed coat development	2	0	0.01	0.2999	--
Biological Process	GO:0048359	mucilage metabolic process involved in seed coat development	2	0	0.01	0.2999	--
Biological Process	GO:1902182	shoot apical meristem development	2	0	0.01	0.2999	--
Biological Process	GO:1902183	regulation of shoot apical meristem development	2	0	0.01	0.2999	--
Biological Process	GO:0010191	mucilage metabolic process	2	0	0.01	0.2999	--
Biological Process	GO:0045893	positive regulation of transcription, DNA-templated	132	0	0.48	0.3	--
Biological Process	GO:0048869	cellular developmental process	188	0	0.68	0.3001	--
Biological Process	GO:0010185	regulation of cellular defense response	2	0	0.01	0.3008	--
Biological Process	GO:0006968	cellular defense response	2	0	0.01	0.3008	--
Biological Process	GO:0043433	negative regulation of sequence-specific DNA binding transcription factor activity	2	0	0.01	0.3008	--
Biological Process	GO:0051245	negative regulation of cellular defense response	2	0	0.01	0.3008	--
Biological Process	GO:0051302	regulation of cell division	46	0	0.17	0.3009	--
Biological Process	GO:0009627	systemic acquired resistance	26	0	0.09	0.3014	--
Biological Process	GO:1901992	positive regulation of mitotic cell cycle phase transition	3	0	0.01	0.3016	--
Biological Process	GO:1901989	positive regulation of cell cycle phase transition	3	0	0.01	0.3016	--
Biological Process	GO:0070979	protein K11-linked ubiquitination	3	0	0.01	0.3016	--
Biological Process	GO:1902101	positive regulation of metaphase/anaphase transition of cell cycle	3	0	0.01	0.3016	--
Biological Process	GO:0045842	positive regulation of mitotic metaphase/anaphase transition	3	0	0.01	0.3016	--
Biological Process	GO:0032101	regulation of response to external stimulus	34	1	0.12	0.302	EVM0025173
Biological Process	GO:0006631	fatty acid metabolic process	127	0	0.46	0.303	--
Biological Process	GO:0009119	ribonucleoside metabolic process	158	0	0.57	0.303	--
Biological Process	GO:0009653	anatomical structure morphogenesis	197	0	0.71	0.3031	--
Biological Process	GO:0035435	phosphate ion transmembrane transport	4	0	0.01	0.3032	--
Biological Process	GO:0016998	cell wall macromolecule catabolic process	16	0	0.06	0.3036	--
Biological Process	GO:0006020	inositol metabolic process	10	0	0.04	0.3036	--
Biological Process	GO:1901796	regulation of signal transduction by p53 class mediator	4	0	0.01	0.3037	--
Biological Process	GO:0061008	hepaticobiliary system development	2	0	0.01	0.3046	--
Biological Process	GO:0031016	pancreas development	2	0	0.01	0.3046	--
Biological Process	GO:0061371	determination of heart left/right asymmetry	2	0	0.01	0.3046	--
Biological Process	GO:0003143	embryonic heart tube morphogenesis	2	0	0.01	0.3046	--
Biological Process	GO:0035050	embryonic heart tube development	2	0	0.01	0.3046	--
Biological Process	GO:0007369	gastrulation	2	0	0.01	0.3046	--
Biological Process	GO:0001889	liver development	2	0	0.01	0.3046	--
Biological Process	GO:0035469	determination of pancreatic left/right asymmetry	2	0	0.01	0.3046	--
Biological Process	GO:0060026	convergent extension	2	0	0.01	0.3046	--
Biological Process	GO:0060027	convergent extension involved in gastrulation	2	0	0.01	0.3046	--
Biological Process	GO:0071910	determination of liver left/right asymmetry	2	0	0.01	0.3046	--
Biological Process	GO:0071907	determination of digestive tract left/right asymmetry	2	0	0.01	0.3046	--
Biological Process	GO:0001947	heart looping	2	0	0.01	0.3046	--
Biological Process	GO:0072348	sulfur compound transport	1	0	0	0.3046	--
Biological Process	GO:0071422	succinate transmembrane transport	1	0	0	0.3046	--
Biological Process	GO:0008272	sulfate transport	1	0	0	0.3046	--
Biological Process	GO:0015729	oxaloacetate transport	1	0	0	0.3046	--
Biological Process	GO:0015744	succinate transport	1	0	0	0.3046	--
Biological Process	GO:0015709	thiosulfate transport	1	0	0	0.3046	--
Biological Process	GO:0006378	mRNA polyadenylation	6	0	0.02	0.3047	--
Biological Process	GO:0019852	L-ascorbic acid metabolic process	3	0	0.01	0.3049	--
Biological Process	GO:0042737	drug catabolic process	3	0	0.01	0.3049	--
Biological Process	GO:0006750	glutathione biosynthetic process	3	0	0.01	0.305	--
Biological Process	GO:0019184	nonribosomal peptide biosynthetic process	3	0	0.01	0.305	--
Biological Process	GO:0048444	floral organ morphogenesis	9	0	0.03	0.3051	--
Biological Process	GO:0046460	neutral lipid biosynthetic process	2	0	0.01	0.3054	--
Biological Process	GO:0046463	acylglycerol biosynthetic process	2	0	0.01	0.3054	--
Biological Process	GO:0006641	triglyceride metabolic process	2	0	0.01	0.3054	--
Biological Process	GO:0006638	neutral lipid metabolic process	2	0	0.01	0.3054	--
Biological Process	GO:0006639	acylglycerol metabolic process	2	0	0.01	0.3054	--
Biological Process	GO:0019432	triglyceride biosynthetic process	2	0	0.01	0.3054	--
Biological Process	GO:0048858	cell projection morphogenesis	12	0	0.04	0.3055	--
Biological Process	GO:0032990	cell part morphogenesis	12	0	0.04	0.3055	--
Biological Process	GO:0007005	mitochondrion organization	106	0	0.38	0.3058	--
Biological Process	GO:0030154	cell differentiation	139	0	0.5	0.306	--
Biological Process	GO:0009116	nucleoside metabolic process	179	0	0.65	0.3066	--
Biological Process	GO:2000059	negative regulation of protein ubiquitination involved in ubiquitin-dependent protein catabolic process	3	0	0.01	0.3067	--
Biological Process	GO:0032435	negative regulation of proteasomal ubiquitin-dependent protein catabolic process	3	0	0.01	0.3067	--
Biological Process	GO:0001822	kidney development	3	0	0.01	0.3067	--
Biological Process	GO:0016049	cell growth	63	1	0.23	0.3073	ONT.11762
Biological Process	GO:0042401	cellular biogenic amine biosynthetic process	28	0	0.1	0.3081	--
Biological Process	GO:0009309	amine biosynthetic process	28	0	0.1	0.3081	--
Biological Process	GO:0009909	regulation of flower development	32	0	0.12	0.3081	--
Biological Process	GO:0044458	motile cilium assembly	1	0	0	0.3083	--
Biological Process	GO:0060972	left/right pattern formation	1	0	0	0.3083	--
Biological Process	GO:0036158	outer dynein arm assembly	1	0	0	0.3083	--
Biological Process	GO:0036159	inner dynein arm assembly	1	0	0	0.3083	--
Biological Process	GO:0071218	cellular response to misfolded protein	9	0	0.03	0.3091	--
Biological Process	GO:0051788	response to misfolded protein	9	0	0.03	0.3091	--
Biological Process	GO:0071277	cellular response to calcium ion	1	0	0	0.3096	--
Biological Process	GO:0090333	regulation of stomatal closure	1	0	0	0.3096	--
Biological Process	GO:1901659	glycosyl compound biosynthetic process	92	0	0.33	0.3099	--
Biological Process	GO:0055046	microgametogenesis	15	0	0.05	0.3103	--
Biological Process	GO:0048766	root hair initiation	2	0	0.01	0.3109	--
Biological Process	GO:0010363	regulation of plant-type hypersensitive response	3	0	0.01	0.3111	--
Biological Process	GO:0034051	negative regulation of plant-type hypersensitive response	3	0	0.01	0.3111	--
Biological Process	GO:0010161	red light signaling pathway	1	0	0	0.3118	--
Biological Process	GO:0071491	cellular response to red light	1	0	0	0.3118	--
Biological Process	GO:0002520	immune system development	15	0	0.05	0.3119	--
Biological Process	GO:0072523	purine-containing compound catabolic process	31	0	0.11	0.3124	--
Biological Process	GO:0007140	male meiotic nuclear division	11	0	0.04	0.3124	--
Biological Process	GO:0016043	cellular component organization	1374	4	4.96	0.3129	EVM0008629;EVM0010812;EVM0021658;ONT.11762
Biological Process	GO:0030242	autophagy of peroxisome	2	0	0.01	0.3133	--
Biological Process	GO:0045048	protein insertion into ER membrane	7	0	0.03	0.3134	--
Biological Process	GO:0051205	protein insertion into membrane	7	0	0.03	0.3134	--
Biological Process	GO:0010016	shoot system morphogenesis	33	0	0.12	0.3135	--
Biological Process	GO:0048578	positive regulation of long-day photoperiodism, flowering	4	0	0.01	0.314	--
Biological Process	GO:0048366	leaf development	63	1	0.23	0.3142	EVM0025173
Biological Process	GO:0006633	fatty acid biosynthetic process	109	0	0.39	0.3143	--
Biological Process	GO:0045036	protein targeting to chloroplast	9	0	0.03	0.3149	--
Biological Process	GO:0072596	establishment of protein localization to chloroplast	9	0	0.03	0.3149	--
Biological Process	GO:0072598	protein localization to chloroplast	9	0	0.03	0.3149	--
Biological Process	GO:0050777	negative regulation of immune response	11	0	0.04	0.3152	--
Biological Process	GO:0045184	establishment of protein localization	462	0	1.67	0.3154	--
Biological Process	GO:0061024	membrane organization	108	0	0.39	0.3155	--
Biological Process	GO:0019750	chloroplast localization	4	0	0.01	0.3156	--
Biological Process	GO:0009903	chloroplast avoidance movement	4	0	0.01	0.3156	--
Biological Process	GO:0045834	positive regulation of lipid metabolic process	4	0	0.01	0.3156	--
Biological Process	GO:1902532	negative regulation of intracellular signal transduction	8	0	0.03	0.3161	--
Biological Process	GO:0070475	rRNA base methylation	12	0	0.04	0.3161	--
Biological Process	GO:1902979	mitotic DNA replication termination	1	0	0	0.3164	--
Biological Process	GO:0033260	nuclear DNA replication	1	0	0	0.3164	--
Biological Process	GO:1902317	nuclear DNA replication termination	1	0	0	0.3164	--
Biological Process	GO:0006274	DNA replication termination	1	0	0	0.3164	--
Biological Process	GO:1902294	cell cycle DNA replication termination	1	0	0	0.3164	--
Biological Process	GO:0030388	fructose 1,6-bisphosphate metabolic process	2	0	0.01	0.3166	--
Biological Process	GO:0043574	peroxisomal transport	11	0	0.04	0.3168	--
Biological Process	GO:0033306	phytol metabolic process	1	0	0	0.3169	--
Biological Process	GO:1903173	fatty alcohol metabolic process	1	0	0	0.3169	--
Biological Process	GO:0031325	positive regulation of cellular metabolic process	195	0	0.7	0.317	--
Biological Process	GO:0009617	response to bacterium	87	1	0.31	0.3173	EVM0025173
Biological Process	GO:0016072	rRNA metabolic process	110	0	0.4	0.3174	--
Biological Process	GO:0042439	ethanolamine-containing compound metabolic process	16	0	0.06	0.3177	--
Biological Process	GO:0046470	phosphatidylcholine metabolic process	16	0	0.06	0.3177	--
Biological Process	GO:0046434	organophosphate catabolic process	49	0	0.18	0.3181	--
Biological Process	GO:0009789	positive regulation of abscisic acid-activated signaling pathway	17	0	0.06	0.3182	--
Biological Process	GO:0009083	branched-chain amino acid catabolic process	3	0	0.01	0.3185	--
Biological Process	GO:0015706	nitrate transport	4	0	0.01	0.3185	--
Biological Process	GO:0070613	regulation of protein processing	17	0	0.06	0.319	--
Biological Process	GO:1903317	regulation of protein maturation	17	0	0.06	0.319	--
Biological Process	GO:0016973	poly(A)+ mRNA export from nucleus	4	0	0.01	0.3196	--
Biological Process	GO:0055086	nucleobase-containing small molecule metabolic process	284	1	1.03	0.3196	EVM0011270
Biological Process	GO:0032048	cardiolipin metabolic process	1	0	0	0.3218	--
Biological Process	GO:0032049	cardiolipin biosynthetic process	1	0	0	0.3218	--
Biological Process	GO:0006655	phosphatidylglycerol biosynthetic process	1	0	0	0.3218	--
Biological Process	GO:0015979	photosynthesis	119	2	0.43	0.323	EVM0024105;ONT.13379
Biological Process	GO:0048278	vesicle docking	15	0	0.05	0.3232	--
Biological Process	GO:0008652	cellular amino acid biosynthetic process	167	1	0.6	0.3235	EVM0012755
Biological Process	GO:0006901	vesicle coating	20	0	0.07	0.3236	--
Biological Process	GO:0042793	transcription from plastid promoter	4	0	0.01	0.3242	--
Biological Process	GO:2000232	regulation of rRNA processing	1	0	0	0.3243	--
Biological Process	GO:2000234	positive regulation of rRNA processing	1	0	0	0.3243	--
Biological Process	GO:0090070	positive regulation of ribosome biogenesis	1	0	0	0.3243	--
Biological Process	GO:0031163	metallo-sulfur cluster assembly	24	0	0.09	0.3243	--
Biological Process	GO:0016226	iron-sulfur cluster assembly	24	0	0.09	0.3243	--
Biological Process	GO:0019985	translesion synthesis	2	0	0.01	0.3253	--
Biological Process	GO:0006607	NLS-bearing protein import into nucleus	3	0	0.01	0.3254	--
Biological Process	GO:1900424	regulation of defense response to bacterium	11	1	0.04	0.3254	EVM0025173
Biological Process	GO:0010232	vascular transport	4	0	0.01	0.3257	--
Biological Process	GO:0010233	phloem transport	4	0	0.01	0.3257	--
Biological Process	GO:1901135	carbohydrate derivative metabolic process	464	0	1.68	0.3259	--
Biological Process	GO:1903426	regulation of reactive oxygen species biosynthetic process	1	0	0	0.3259	--
Biological Process	GO:1903409	reactive oxygen species biosynthetic process	1	0	0	0.3259	--
Biological Process	GO:0006535	cysteine biosynthetic process from serine	11	1	0.04	0.3264	EVM0012755
Biological Process	GO:0048827	phyllome development	87	1	0.31	0.3266	EVM0025173
Biological Process	GO:0051241	negative regulation of multicellular organismal process	40	0	0.14	0.3268	--
Biological Process	GO:0031154	culmination involved in sorocarp development	6	0	0.02	0.327	--
Biological Process	GO:0044702	single organism reproductive process	215	0	0.78	0.3272	--
Biological Process	GO:0010629	negative regulation of gene expression	157	0	0.57	0.3285	--
Biological Process	GO:0042548	regulation of photosynthesis, light reaction	9	0	0.03	0.3289	--
Biological Process	GO:0006448	regulation of translational elongation	5	0	0.02	0.3294	--
Biological Process	GO:0009088	threonine biosynthetic process	5	0	0.02	0.3301	--
Biological Process	GO:0036260	RNA capping	6	0	0.02	0.3302	--
Biological Process	GO:0009452	7-methylguanosine RNA capping	6	0	0.02	0.3302	--
Biological Process	GO:0007009	plasma membrane organization	6	0	0.02	0.3307	--
Biological Process	GO:0072659	protein localization to plasma membrane	6	0	0.02	0.3307	--
Biological Process	GO:0044763	single-organism cellular process	4007	18	14.47	0.3307	EVM0003628;EVM0008629;EVM0009270;EVM0010812;EVM0011083;EVM0011270;EVM0011500;EVM0012755;EVM0015146;EVM0020416;EVM0021651;EVM0024709;EVM0025173;EVM0027869;EVM0027974;ONT.11762;ONT.2647;add_RNAAddG016467
Biological Process	GO:0010628	positive regulation of gene expression	141	0	0.51	0.331	--
Biological Process	GO:0009226	nucleotide-sugar biosynthetic process	12	0	0.04	0.3321	--
Biological Process	GO:0010051	xylem and phloem pattern formation	12	0	0.04	0.3325	--
Biological Process	GO:0050767	regulation of neurogenesis	10	0	0.04	0.333	--
Biological Process	GO:0045664	regulation of neuron differentiation	10	0	0.04	0.333	--
Biological Process	GO:0042775	mitochondrial ATP synthesis coupled electron transport	17	0	0.06	0.3333	--
Biological Process	GO:0010243	response to organonitrogen compound	36	0	0.13	0.3334	--
Biological Process	GO:0046168	glycerol-3-phosphate catabolic process	4	0	0.01	0.3336	--
Biological Process	GO:0019439	aromatic compound catabolic process	164	1	0.59	0.3342	EVM0027974
Biological Process	GO:1903311	regulation of mRNA metabolic process	12	0	0.04	0.3348	--
Biological Process	GO:0090407	organophosphate biosynthetic process	235	0	0.85	0.3356	--
Biological Process	GO:0009411	response to UV	19	0	0.07	0.3357	--
Biological Process	GO:1901661	quinone metabolic process	18	0	0.06	0.3366	--
Biological Process	GO:1901663	quinone biosynthetic process	18	0	0.06	0.3366	--
Biological Process	GO:0042181	ketone biosynthetic process	18	0	0.06	0.3366	--
Biological Process	GO:0022411	cellular component disassembly	38	0	0.14	0.3371	--
Biological Process	GO:0044210	'de novo' CTP biosynthetic process	2	0	0.01	0.3374	--
Biological Process	GO:0000462	maturation of SSU-rRNA from tricistronic rRNA transcript (SSU-rRNA, 5.8S rRNA, LSU-rRNA)	12	0	0.04	0.338	--
Biological Process	GO:0034308	primary alcohol metabolic process	3	0	0.01	0.3388	--
Biological Process	GO:0010588	cotyledon vascular tissue pattern formation	5	0	0.02	0.3389	--
Biological Process	GO:0048825	cotyledon development	5	0	0.02	0.3389	--
Biological Process	GO:0048826	cotyledon morphogenesis	5	0	0.02	0.3389	--
Biological Process	GO:0085029	extracellular matrix assembly	5	0	0.02	0.339	--
Biological Process	GO:0046015	regulation of transcription by glucose	3	0	0.01	0.339	--
Biological Process	GO:0045014	negative regulation of transcription by glucose	3	0	0.01	0.339	--
Biological Process	GO:0009749	response to glucose	4	0	0.01	0.339	--
Biological Process	GO:0006979	response to oxidative stress	171	3	0.62	0.34	EVM0022877;EVM0025173;EVM0027869
Biological Process	GO:0030258	lipid modification	50	1	0.18	0.3402	EVM0021651
Biological Process	GO:0017006	protein-tetrapyrrole linkage	7	0	0.03	0.3404	--
Biological Process	GO:2000027	regulation of organ morphogenesis	15	0	0.05	0.3405	--
Biological Process	GO:0015980	energy derivation by oxidation of organic compounds	80	0	0.29	0.3414	--
Biological Process	GO:0006694	steroid biosynthetic process	28	0	0.1	0.3417	--
Biological Process	GO:0009269	response to desiccation	5	0	0.02	0.3418	--
Biological Process	GO:0010604	positive regulation of macromolecule metabolic process	188	0	0.68	0.3419	--
Biological Process	GO:0006270	DNA replication initiation	15	0	0.05	0.3427	--
Biological Process	GO:0016568	chromatin organization	71	0	0.26	0.3428	--
Biological Process	GO:0010256	endomembrane system organization	31	0	0.11	0.3429	--
Biological Process	GO:0045935	positive regulation of nucleobase-containing compound metabolic process	149	0	0.54	0.3432	--
Biological Process	GO:0043112	receptor metabolic process	6	0	0.02	0.3434	--
Biological Process	GO:0071482	cellular response to light stimulus	20	0	0.07	0.3434	--
Biological Process	GO:0071478	cellular response to radiation	20	0	0.07	0.3434	--
Biological Process	GO:0071951	conversion of methionyl-tRNA to N-formyl-methionyl-tRNA	1	0	0	0.3435	--
Biological Process	GO:0015853	adenine transport	1	0	0	0.3436	--
Biological Process	GO:0015854	guanine transport	1	0	0	0.3436	--
Biological Process	GO:0039532	negative regulation of viral-induced cytoplasmic pattern recognition receptor signaling pathway	1	0	0	0.3438	--
Biological Process	GO:0039536	negative regulation of RIG-I signaling pathway	1	0	0	0.3438	--
Biological Process	GO:0032480	negative regulation of type I interferon production	1	0	0	0.3438	--
Biological Process	GO:0032479	regulation of type I interferon production	1	0	0	0.3438	--
Biological Process	GO:0032606	type I interferon production	1	0	0	0.3438	--
Biological Process	GO:0055071	manganese ion homeostasis	15	0	0.05	0.3445	--
Biological Process	GO:0030026	cellular manganese ion homeostasis	15	0	0.05	0.3445	--
Biological Process	GO:0048767	root hair elongation	9	0	0.03	0.3446	--
Biological Process	GO:0048830	adventitious root development	2	0	0.01	0.3451	--
Biological Process	GO:0009435	NAD biosynthetic process	10	0	0.04	0.3452	--
Biological Process	GO:0051259	protein oligomerization	25	0	0.09	0.3454	--
Biological Process	GO:0006424	glutamyl-tRNA aminoacylation	3	0	0.01	0.3464	--
Biological Process	GO:0045168	cell-cell signaling involved in cell fate commitment	6	0	0.02	0.3467	--
Biological Process	GO:0006281	DNA repair	256	0	0.92	0.3468	--
Biological Process	GO:0048527	lateral root development	25	0	0.09	0.3472	--
Biological Process	GO:0032984	macromolecular complex disassembly	31	0	0.11	0.3472	--
Biological Process	GO:0043171	peptide catabolic process	11	0	0.04	0.3475	--
Biological Process	GO:0006751	glutathione catabolic process	11	0	0.04	0.3475	--
Biological Process	GO:0043968	histone H2A acetylation	2	0	0.01	0.3478	--
Biological Process	GO:0071705	nitrogen compound transport	145	0	0.52	0.348	--
Biological Process	GO:0009887	animal organ morphogenesis	63	0	0.23	0.3483	--
Biological Process	GO:0010647	positive regulation of cell communication	47	0	0.17	0.3483	--
Biological Process	GO:0010305	leaf vascular tissue pattern formation	9	0	0.03	0.3486	--
Biological Process	GO:0009894	regulation of catabolic process	60	0	0.22	0.3506	--
Biological Process	GO:0016129	phytosteroid biosynthetic process	4	0	0.01	0.3507	--
Biological Process	GO:0016132	brassinosteroid biosynthetic process	4	0	0.01	0.3507	--
Biological Process	GO:0010026	trichome differentiation	28	0	0.1	0.3512	--
Biological Process	GO:0010337	regulation of salicylic acid metabolic process	5	0	0.02	0.3514	--
Biological Process	GO:0010148	transpiration	2	0	0.01	0.3516	--
Biological Process	GO:0048281	inflorescence morphogenesis	2	0	0.01	0.3516	--
Biological Process	GO:0070370	cellular heat acclimation	2	0	0.01	0.3516	--
Biological Process	GO:0051494	negative regulation of cytoskeleton organization	10	0	0.04	0.3518	--
Biological Process	GO:0019287	isopentenyl diphosphate biosynthetic process, mevalonate pathway	5	0	0.02	0.3521	--
Biological Process	GO:0016485	protein processing	49	0	0.18	0.3522	--
Biological Process	GO:0051253	negative regulation of RNA metabolic process	89	0	0.32	0.3522	--
Biological Process	GO:0006108	malate metabolic process	12	0	0.04	0.3526	--
Biological Process	GO:0043484	regulation of RNA splicing	8	0	0.03	0.3528	--
Biological Process	GO:0010105	negative regulation of ethylene-activated signaling pathway	2	0	0.01	0.3529	--
Biological Process	GO:0070298	negative regulation of phosphorelay signal transduction system	2	0	0.01	0.3529	--
Biological Process	GO:0000271	polysaccharide biosynthetic process	109	0	0.39	0.3532	--
Biological Process	GO:0010383	cell wall polysaccharide metabolic process	65	1	0.23	0.3536	EVM0021658
Biological Process	GO:0032502	developmental process	660	1	2.38	0.3537	EVM0025173
Biological Process	GO:0071427	mRNA-containing ribonucleoprotein complex export from nucleus	3	0	0.01	0.3543	--
Biological Process	GO:0010951	negative regulation of endopeptidase activity	7	0	0.03	0.3543	--
Biological Process	GO:0052548	regulation of endopeptidase activity	7	0	0.03	0.3543	--
Biological Process	GO:2000116	regulation of cysteine-type endopeptidase activity	7	0	0.03	0.3543	--
Biological Process	GO:2000117	negative regulation of cysteine-type endopeptidase activity	7	0	0.03	0.3543	--
Biological Process	GO:0042549	photosystem II stabilization	4	0	0.01	0.3553	--
Biological Process	GO:0031929	TOR signaling	2	0	0.01	0.3557	--
Biological Process	GO:0018065	protein-cofactor linkage	8	0	0.03	0.3558	--
Biological Process	GO:0032434	regulation of proteasomal ubiquitin-dependent protein catabolic process	8	0	0.03	0.3572	--
Biological Process	GO:0048232	male gamete generation	22	0	0.08	0.3574	--
Biological Process	GO:0007035	vacuolar acidification	2	0	0.01	0.3575	--
Biological Process	GO:0030641	regulation of cellular pH	2	0	0.01	0.3575	--
Biological Process	GO:0051452	intracellular pH reduction	2	0	0.01	0.3575	--
Biological Process	GO:0051453	regulation of intracellular pH	2	0	0.01	0.3575	--
Biological Process	GO:0045851	pH reduction	2	0	0.01	0.3575	--
Biological Process	GO:0044708	single-organism behavior	14	0	0.05	0.3576	--
Biological Process	GO:0007610	behavior	14	0	0.05	0.3576	--
Biological Process	GO:0009932	cell tip growth	16	0	0.06	0.358	--
Biological Process	GO:0071051	polyadenylation-dependent snoRNA 3'-end processing	1	0	0	0.3581	--
Biological Process	GO:0071044	histone mRNA catabolic process	1	0	0	0.3581	--
Biological Process	GO:0008334	histone mRNA metabolic process	1	0	0	0.3581	--
Biological Process	GO:0045006	DNA deamination	1	0	0	0.3581	--
Biological Process	GO:0031126	snoRNA 3'-end processing	1	0	0	0.3581	--
Biological Process	GO:0072490	toluene-containing compound metabolic process	1	0	0	0.3582	--
Biological Process	GO:0072491	toluene-containing compound catabolic process	1	0	0	0.3582	--
Biological Process	GO:0046260	trinitrotoluene catabolic process	1	0	0	0.3582	--
Biological Process	GO:0046263	nitrotoluene catabolic process	1	0	0	0.3582	--
Biological Process	GO:0046256	2,4,6-trinitrotoluene catabolic process	1	0	0	0.3582	--
Biological Process	GO:0019326	nitrotoluene metabolic process	1	0	0	0.3582	--
Biological Process	GO:0018973	trinitrotoluene metabolic process	1	0	0	0.3582	--
Biological Process	GO:0018974	2,4,6-trinitrotoluene metabolic process	1	0	0	0.3582	--
Biological Process	GO:0044794	positive regulation by host of viral process	1	0	0	0.3583	--
Biological Process	GO:0044788	modulation by host of viral process	1	0	0	0.3583	--
Biological Process	GO:0051702	interaction with symbiont	1	0	0	0.3583	--
Biological Process	GO:0051851	modification by host of symbiont morphology or physiology	1	0	0	0.3583	--
Biological Process	GO:0070813	hydrogen sulfide metabolic process	2	0	0.01	0.3585	--
Biological Process	GO:0070814	hydrogen sulfide biosynthetic process	2	0	0.01	0.3585	--
Biological Process	GO:0045022	early endosome to late endosome transport	2	0	0.01	0.3591	--
Biological Process	GO:0006412	translation	588	1	2.12	0.3601	EVM0010101
Biological Process	GO:0043687	post-translational protein modification	4	0	0.01	0.3608	--
Biological Process	GO:0016192	vesicle-mediated transport	354	0	1.28	0.361	--
Biological Process	GO:0006520	cellular amino acid metabolic process	359	1	1.3	0.3615	EVM0012755
Biological Process	GO:0016104	triterpenoid biosynthetic process	9	0	0.03	0.3618	--
Biological Process	GO:0006722	triterpenoid metabolic process	9	0	0.03	0.3618	--
Biological Process	GO:0006886	intracellular protein transport	301	0	1.09	0.3619	--
Biological Process	GO:0009584	detection of visible light	6	0	0.02	0.3624	--
Biological Process	GO:0032103	positive regulation of response to external stimulus	10	0	0.04	0.3624	--
Biological Process	GO:0002833	positive regulation of response to biotic stimulus	10	0	0.04	0.3624	--
Biological Process	GO:0048498	establishment of petal orientation	2	0	0.01	0.3628	--
Biological Process	GO:0048464	flower calyx development	2	0	0.01	0.3628	--
Biological Process	GO:0048442	sepal development	2	0	0.01	0.3628	--
Biological Process	GO:0048560	establishment of anatomical structure orientation	2	0	0.01	0.3628	--
Biological Process	GO:0048561	establishment of animal organ orientation	2	0	0.01	0.3628	--
Biological Process	GO:0048559	establishment of floral organ orientation	2	0	0.01	0.3628	--
Biological Process	GO:0090428	perianth development	2	0	0.01	0.3628	--
Biological Process	GO:0030097	hemopoiesis	13	0	0.05	0.3629	--
Biological Process	GO:0010449	root meristem growth	10	0	0.04	0.3631	--
Biological Process	GO:0007584	response to nutrient	13	0	0.05	0.3632	--
Biological Process	GO:0010769	regulation of cell morphogenesis involved in differentiation	1	0	0	0.3634	--
Biological Process	GO:0080092	regulation of pollen tube growth	1	0	0	0.3634	--
Biological Process	GO:0030837	negative regulation of actin filament polymerization	8	0	0.03	0.364	--
Biological Process	GO:0032272	negative regulation of protein polymerization	8	0	0.03	0.364	--
Biological Process	GO:1902115	regulation of organelle assembly	6	0	0.02	0.3641	--
Biological Process	GO:0060860	regulation of floral organ abscission	1	0	0	0.3643	--
Biological Process	GO:0060862	negative regulation of floral organ abscission	1	0	0	0.3643	--
Biological Process	GO:0055090	acylglycerol homeostasis	1	0	0	0.3644	--
Biological Process	GO:0055091	phospholipid homeostasis	1	0	0	0.3644	--
Biological Process	GO:0055089	fatty acid homeostasis	1	0	0	0.3644	--
Biological Process	GO:0070328	triglyceride homeostasis	1	0	0	0.3644	--
Biological Process	GO:0009965	leaf morphogenesis	23	0	0.08	0.3646	--
Biological Process	GO:0051316	attachment of spindle microtubules to kinetochore involved in meiotic chromosome segregation	1	0	0	0.3648	--
Biological Process	GO:0051455	attachment of spindle microtubules to kinetochore involved in homologous chromosome segregation	1	0	0	0.3648	--
Biological Process	GO:0045934	negative regulation of nucleobase-containing compound metabolic process	99	0	0.36	0.3649	--
Biological Process	GO:0005976	polysaccharide metabolic process	312	1	1.13	0.3653	EVM0021658
Biological Process	GO:0019684	photosynthesis, light reaction	58	1	0.21	0.3657	ONT.13379
Biological Process	GO:0042454	ribonucleoside catabolic process	30	0	0.11	0.3659	--
Biological Process	GO:0006195	purine nucleotide catabolic process	30	0	0.11	0.3659	--
Biological Process	GO:0006152	purine nucleoside catabolic process	30	0	0.11	0.3659	--
Biological Process	GO:0046130	purine ribonucleoside catabolic process	30	0	0.11	0.3659	--
Biological Process	GO:0009164	nucleoside catabolic process	30	0	0.11	0.3659	--
Biological Process	GO:0009154	purine ribonucleotide catabolic process	30	0	0.11	0.3659	--
Biological Process	GO:0009261	ribonucleotide catabolic process	30	0	0.11	0.3659	--
Biological Process	GO:0006097	glyoxylate cycle	4	0	0.01	0.3659	--
Biological Process	GO:0046487	glyoxylate metabolic process	4	0	0.01	0.3659	--
Biological Process	GO:0034982	mitochondrial protein processing	4	0	0.01	0.3661	--
Biological Process	GO:0006627	protein processing involved in protein targeting to mitochondrion	4	0	0.01	0.3661	--
Biological Process	GO:0048235	pollen sperm cell differentiation	9	0	0.03	0.3663	--
Biological Process	GO:2000142	regulation of DNA-templated transcription, initiation	3	0	0.01	0.3665	--
Biological Process	GO:0045898	regulation of RNA polymerase II transcriptional preinitiation complex assembly	3	0	0.01	0.3665	--
Biological Process	GO:0045899	positive regulation of RNA polymerase II transcriptional preinitiation complex assembly	3	0	0.01	0.3665	--
Biological Process	GO:0060260	regulation of transcription initiation from RNA polymerase II promoter	3	0	0.01	0.3665	--
Biological Process	GO:0045859	regulation of protein kinase activity	22	0	0.08	0.3672	--
Biological Process	GO:0072665	protein localization to vacuole	14	0	0.05	0.3672	--
Biological Process	GO:0072666	establishment of protein localization to vacuole	14	0	0.05	0.3672	--
Biological Process	GO:0006623	protein targeting to vacuole	14	0	0.05	0.3672	--
Biological Process	GO:0034508	centromere complex assembly	4	0	0.01	0.3673	--
Biological Process	GO:0018193	peptidyl-amino acid modification	73	0	0.26	0.3674	--
Biological Process	GO:0015936	coenzyme A metabolic process	13	0	0.05	0.3674	--
Biological Process	GO:0090558	plant epidermis development	60	0	0.22	0.368	--
Biological Process	GO:0010275	NAD(P)H dehydrogenase complex assembly	2	0	0.01	0.3681	--
Biological Process	GO:0007031	peroxisome organization	24	0	0.09	0.3683	--
Biological Process	GO:0006650	glycerophospholipid metabolic process	99	0	0.36	0.3683	--
Biological Process	GO:0009560	embryo sac egg cell differentiation	2	0	0.01	0.3684	--
Biological Process	GO:0002191	cap-dependent translational initiation	1	0	0	0.3686	--
Biological Process	GO:0009798	axis specification	13	0	0.05	0.3689	--
Biological Process	GO:0016926	protein desumoylation	1	0	0	0.369	--
Biological Process	GO:0009741	response to brassinosteroid	23	0	0.08	0.3695	--
Biological Process	GO:0032989	cellular component morphogenesis	91	0	0.33	0.3695	--
Biological Process	GO:0045597	positive regulation of cell differentiation	6	0	0.02	0.3699	--
Biological Process	GO:0009581	detection of external stimulus	14	0	0.05	0.3699	--
Biological Process	GO:0009582	detection of abiotic stimulus	14	0	0.05	0.3699	--
Biological Process	GO:0032351	negative regulation of hormone metabolic process	1	0	0	0.3701	--
Biological Process	GO:0032353	negative regulation of hormone biosynthetic process	1	0	0	0.3701	--
Biological Process	GO:0031336	negative regulation of sulfur amino acid metabolic process	1	0	0	0.3701	--
Biological Process	GO:0051175	negative regulation of sulfur metabolic process	1	0	0	0.3701	--
Biological Process	GO:0033239	negative regulation of cellular amine metabolic process	1	0	0	0.3701	--
Biological Process	GO:1900912	negative regulation of olefin biosynthetic process	1	0	0	0.3701	--
Biological Process	GO:0045763	negative regulation of cellular amino acid metabolic process	1	0	0	0.3701	--
Biological Process	GO:1900909	negative regulation of olefin metabolic process	1	0	0	0.3701	--
Biological Process	GO:0010366	negative regulation of ethylene biosynthetic process	1	0	0	0.3701	--
Biological Process	GO:0009250	glucan biosynthetic process	80	0	0.29	0.3706	--
Biological Process	GO:0055081	anion homeostasis	6	0	0.02	0.3711	--
Biological Process	GO:0006072	glycerol-3-phosphate metabolic process	6	0	0.02	0.3718	--
Biological Process	GO:0009657	plastid organization	52	0	0.19	0.3733	--
Biological Process	GO:1901698	response to nitrogen compound	59	0	0.21	0.3733	--
Biological Process	GO:0032881	regulation of polysaccharide metabolic process	7	0	0.03	0.3734	--
Biological Process	GO:0071072	negative regulation of phospholipid biosynthetic process	1	0	0	0.3753	--
Biological Process	GO:0051055	negative regulation of lipid biosynthetic process	1	0	0	0.3753	--
Biological Process	GO:0010677	negative regulation of cellular carbohydrate metabolic process	1	0	0	0.3753	--
Biological Process	GO:0016120	carotene biosynthetic process	1	0	0	0.3753	--
Biological Process	GO:0016119	carotene metabolic process	1	0	0	0.3753	--
Biological Process	GO:0045827	negative regulation of isoprenoid metabolic process	1	0	0	0.3753	--
Biological Process	GO:0045833	negative regulation of lipid metabolic process	1	0	0	0.3753	--
Biological Process	GO:0010323	negative regulation of isopentenyl diphosphate biosynthetic process, methylerythritol 4-phosphate pathway	1	0	0	0.3753	--
Biological Process	GO:0016052	carbohydrate catabolic process	225	1	0.81	0.3763	EVM0011270
Biological Process	GO:0006474	N-terminal protein amino acid acetylation	2	0	0.01	0.3772	--
Biological Process	GO:0017196	N-terminal peptidyl-methionine acetylation	2	0	0.01	0.3772	--
Biological Process	GO:0018206	peptidyl-methionine modification	2	0	0.01	0.3772	--
Biological Process	GO:0006780	uroporphyrinogen III biosynthetic process	1	0	0	0.3774	--
Biological Process	GO:0046502	uroporphyrinogen III metabolic process	1	0	0	0.3774	--
Biological Process	GO:0051601	exocyst localization	1	0	0	0.3783	--
Biological Process	GO:0060178	regulation of exocyst localization	1	0	0	0.3783	--
Biological Process	GO:1903308	regulation of chromatin organization	8	0	0.03	0.3783	--
Biological Process	GO:0007612	learning	2	0	0.01	0.3785	--
Biological Process	GO:0048437	floral organ development	44	0	0.16	0.379	--
Biological Process	GO:0000381	regulation of alternative mRNA splicing, via spliceosome	5	0	0.02	0.3792	--
Biological Process	GO:0030155	regulation of cell adhesion	5	0	0.02	0.3797	--
Biological Process	GO:2000241	regulation of reproductive process	66	1	0.24	0.3797	EVM0025173
Biological Process	GO:0061013	regulation of mRNA catabolic process	5	0	0.02	0.3804	--
Biological Process	GO:0043487	regulation of RNA stability	5	0	0.02	0.3804	--
Biological Process	GO:0043488	regulation of mRNA stability	5	0	0.02	0.3804	--
Biological Process	GO:0010410	hemicellulose metabolic process	64	1	0.23	0.3807	EVM0021658
Biological Process	GO:0048513	animal organ development	282	1	1.02	0.3807	EVM0025173
Biological Process	GO:0023014	signal transduction by protein phosphorylation	9	0	0.03	0.3811	--
Biological Process	GO:1902533	positive regulation of intracellular signal transduction	9	0	0.03	0.3811	--
Biological Process	GO:0031396	regulation of protein ubiquitination	13	0	0.05	0.3822	--
Biological Process	GO:1903320	regulation of protein modification by small protein conjugation or removal	13	0	0.05	0.3822	--
Biological Process	GO:0042325	regulation of phosphorylation	38	0	0.14	0.3823	--
Biological Process	GO:0043462	regulation of ATPase activity	3	0	0.01	0.3825	--
Biological Process	GO:0006200	obsolete ATP catabolic process	3	0	0.01	0.3825	--
Biological Process	GO:1903289	obsolete regulation of ATP catabolic process	3	0	0.01	0.3825	--
Biological Process	GO:0009169	purine ribonucleoside monophosphate catabolic process	3	0	0.01	0.3825	--
Biological Process	GO:0009158	ribonucleoside monophosphate catabolic process	3	0	0.01	0.3825	--
Biological Process	GO:0009125	nucleoside monophosphate catabolic process	3	0	0.01	0.3825	--
Biological Process	GO:0009128	purine nucleoside monophosphate catabolic process	3	0	0.01	0.3825	--
Biological Process	GO:0000731	DNA synthesis involved in DNA repair	1	0	0	0.3827	--
Biological Process	GO:0072395	signal transduction involved in cell cycle checkpoint	1	0	0	0.3827	--
Biological Process	GO:0072422	signal transduction involved in DNA damage checkpoint	1	0	0	0.3827	--
Biological Process	GO:0072425	signal transduction involved in G2 DNA damage checkpoint	1	0	0	0.3827	--
Biological Process	GO:0072401	signal transduction involved in DNA integrity checkpoint	1	0	0	0.3827	--
Biological Process	GO:0042770	signal transduction in response to DNA damage	1	0	0	0.3827	--
Biological Process	GO:0006376	mRNA splice site selection	8	0	0.03	0.3829	--
Biological Process	GO:0051348	negative regulation of transferase activity	2	0	0.01	0.3829	--
Biological Process	GO:0071310	cellular response to organic substance	313	2	1.13	0.3831	EVM0009270;EVM0015146
Biological Process	GO:0009129	pyrimidine nucleoside monophosphate metabolic process	6	0	0.02	0.3841	--
Biological Process	GO:0009130	pyrimidine nucleoside monophosphate biosynthetic process	6	0	0.02	0.3841	--
Biological Process	GO:0009070	serine family amino acid biosynthetic process	29	1	0.1	0.3843	EVM0012755
Biological Process	GO:0006000	fructose metabolic process	3	0	0.01	0.3846	--
Biological Process	GO:0010231	maintenance of seed dormancy	4	0	0.01	0.3847	--
Biological Process	GO:0097437	maintenance of dormancy	4	0	0.01	0.3847	--
Biological Process	GO:0044110	growth involved in symbiotic interaction	1	0	0	0.3848	--
Biological Process	GO:0044116	growth of symbiont involved in interaction with host	1	0	0	0.3848	--
Biological Process	GO:0044117	growth of symbiont in host	1	0	0	0.3848	--
Biological Process	GO:0006163	purine nucleotide metabolic process	143	0	0.52	0.385	--
Biological Process	GO:0031400	negative regulation of protein modification process	19	0	0.07	0.3863	--
Biological Process	GO:1901001	negative regulation of response to salt stress	3	0	0.01	0.3866	--
Biological Process	GO:0072503	cellular divalent inorganic cation homeostasis	11	0	0.04	0.3866	--
Biological Process	GO:0090150	establishment of protein localization to membrane	39	0	0.14	0.387	--
Biological Process	GO:0009800	cinnamic acid biosynthetic process	4	0	0.01	0.3881	--
Biological Process	GO:0009803	cinnamic acid metabolic process	4	0	0.01	0.3881	--
Biological Process	GO:0070536	protein K63-linked deubiquitination	2	0	0.01	0.3894	--
Biological Process	GO:0009867	jasmonic acid mediated signaling pathway	33	0	0.12	0.3897	--
Biological Process	GO:0071395	cellular response to jasmonic acid stimulus	33	0	0.12	0.3897	--
Biological Process	GO:0070973	protein localization to endoplasmic reticulum exit site	6	0	0.02	0.391	--
Biological Process	GO:0006576	cellular biogenic amine metabolic process	56	0	0.2	0.3918	--
Biological Process	GO:0006090	pyruvate metabolic process	53	0	0.19	0.3918	--
Biological Process	GO:0031327	negative regulation of cellular biosynthetic process	106	0	0.38	0.3927	--
Biological Process	GO:0035510	DNA dealkylation	3	0	0.01	0.3927	--
Biological Process	GO:0009933	meristem structural organization	18	0	0.06	0.3937	--
Biological Process	GO:0048532	anatomical structure arrangement	18	0	0.06	0.3937	--
Biological Process	GO:0022406	membrane docking	19	0	0.07	0.3938	--
Biological Process	GO:1902395	regulation of 1-deoxy-D-xylulose-5-phosphate synthase activity	2	0	0.01	0.3938	--
Biological Process	GO:0006308	DNA catabolic process	12	0	0.04	0.3944	--
Biological Process	GO:0046885	regulation of hormone biosynthetic process	5	0	0.02	0.3944	--
Biological Process	GO:0010265	SCF complex assembly	1	0	0	0.3946	--
Biological Process	GO:0010120	camalexin biosynthetic process	1	0	0	0.3947	--
Biological Process	GO:0009700	indole phytoalexin biosynthetic process	1	0	0	0.3947	--
Biological Process	GO:0052320	positive regulation of phytoalexin metabolic process	1	0	0	0.3947	--
Biological Process	GO:1900378	positive regulation of secondary metabolite biosynthetic process	1	0	0	0.3947	--
Biological Process	GO:0052322	positive regulation of phytoalexin biosynthetic process	1	0	0	0.3947	--
Biological Process	GO:0052314	phytoalexin metabolic process	1	0	0	0.3947	--
Biological Process	GO:0052315	phytoalexin biosynthetic process	1	0	0	0.3947	--
Biological Process	GO:0052317	camalexin metabolic process	1	0	0	0.3947	--
Biological Process	GO:0052318	regulation of phytoalexin metabolic process	1	0	0	0.3947	--
Biological Process	GO:0052319	regulation of phytoalexin biosynthetic process	1	0	0	0.3947	--
Biological Process	GO:0046217	indole phytoalexin metabolic process	1	0	0	0.3947	--
Biological Process	GO:1901182	regulation of camalexin biosynthetic process	1	0	0	0.3947	--
Biological Process	GO:1901183	positive regulation of camalexin biosynthetic process	1	0	0	0.3947	--
Biological Process	GO:0009403	toxin biosynthetic process	1	0	0	0.3947	--
Biological Process	GO:0009443	pyridoxal 5'-phosphate salvage	1	0	0	0.395	--
Biological Process	GO:0006491	N-glycan processing	1	0	0	0.3951	--
Biological Process	GO:0070059	intrinsic apoptotic signaling pathway in response to endoplasmic reticulum stress	3	0	0.01	0.3954	--
Biological Process	GO:1902679	negative regulation of RNA biosynthetic process	88	0	0.32	0.3956	--
Biological Process	GO:0042327	positive regulation of phosphorylation	19	0	0.07	0.3963	--
Biological Process	GO:0000209	protein polyubiquitination	45	0	0.16	0.3974	--
Biological Process	GO:0046854	phosphatidylinositol phosphorylation	13	0	0.05	0.3977	--
Biological Process	GO:0051642	centrosome localization	1	0	0	0.398	--
Biological Process	GO:0051645	Golgi localization	1	0	0	0.398	--
Biological Process	GO:0006753	nucleoside phosphate metabolic process	230	1	0.83	0.3982	EVM0011270
Biological Process	GO:0009117	nucleotide metabolic process	230	1	0.83	0.3982	EVM0011270
Biological Process	GO:0045860	positive regulation of protein kinase activity	11	0	0.04	0.3987	--
Biological Process	GO:0072657	protein localization to membrane	47	0	0.17	0.3989	--
Biological Process	GO:0048598	embryonic morphogenesis	12	0	0.04	0.399	--
Biological Process	GO:0002831	regulation of response to biotic stimulus	32	1	0.12	0.3991	EVM0025173
Biological Process	GO:0010052	guard cell differentiation	3	0	0.01	0.3995	--
Biological Process	GO:0007267	cell-cell signaling	22	0	0.08	0.3996	--
Biological Process	GO:0045292	mRNA cis splicing, via spliceosome	7	0	0.03	0.4001	--
Biological Process	GO:0032197	transposition, RNA-mediated	1	0	0	0.4001	--
Biological Process	GO:0007142	male meiosis II	5	0	0.02	0.4002	--
Biological Process	GO:0043981	histone H4-K5 acetylation	3	0	0.01	0.4011	--
Biological Process	GO:0043982	histone H4-K8 acetylation	3	0	0.01	0.4011	--
Biological Process	GO:0019953	sexual reproduction	48	0	0.17	0.4011	--
Biological Process	GO:0051254	positive regulation of RNA metabolic process	141	0	0.51	0.4016	--
Biological Process	GO:0051130	positive regulation of cellular component organization	38	0	0.14	0.4019	--
Biological Process	GO:1900865	chloroplast RNA modification	11	0	0.04	0.4021	--
Biological Process	GO:0071108	protein K48-linked deubiquitination	3	0	0.01	0.4022	--
Biological Process	GO:0044106	cellular amine metabolic process	60	0	0.22	0.4024	--
Biological Process	GO:0030244	cellulose biosynthetic process	46	0	0.17	0.4026	--
Biological Process	GO:0080112	seed growth	2	0	0.01	0.403	--
Biological Process	GO:0080113	regulation of seed growth	2	0	0.01	0.403	--
Biological Process	GO:0006266	DNA ligation	4	0	0.01	0.4037	--
Biological Process	GO:0080110	sporopollenin biosynthetic process	1	0	0	0.4041	--
Biological Process	GO:0051345	positive regulation of hydrolase activity	26	0	0.09	0.4042	--
Biological Process	GO:1902680	positive regulation of RNA biosynthetic process	139	0	0.5	0.4045	--
Biological Process	GO:0046700	heterocycle catabolic process	117	0	0.42	0.4049	--
Biological Process	GO:0048582	positive regulation of post-embryonic development	13	0	0.05	0.4056	--
Biological Process	GO:0015031	protein transport	454	0	1.64	0.4062	--
Biological Process	GO:0051202	phytochromobilin metabolic process	1	0	0	0.4063	--
Biological Process	GO:0010024	phytochromobilin biosynthetic process	1	0	0	0.4063	--
Biological Process	GO:2001020	regulation of response to DNA damage stimulus	9	0	0.03	0.4074	--
Biological Process	GO:0008380	RNA splicing	145	0	0.52	0.4075	--
Biological Process	GO:0019310	inositol catabolic process	4	0	0.01	0.4079	--
Biological Process	GO:0000160	phosphorelay signal transduction system	51	1	0.18	0.4083	EVM0011500
Biological Process	GO:0010090	trichome morphogenesis	17	0	0.06	0.4096	--
Biological Process	GO:2000045	regulation of G1/S transition of mitotic cell cycle	1	0	0	0.4099	--
Biological Process	GO:2000001	regulation of DNA damage checkpoint	1	0	0	0.4099	--
Biological Process	GO:0044783	G1 DNA damage checkpoint	1	0	0	0.4099	--
Biological Process	GO:0044819	mitotic G1/S transition checkpoint	1	0	0	0.4099	--
Biological Process	GO:2000134	negative regulation of G1/S transition of mitotic cell cycle	1	0	0	0.4099	--
Biological Process	GO:0031571	mitotic G1 DNA damage checkpoint	1	0	0	0.4099	--
Biological Process	GO:1902806	regulation of cell cycle G1/S phase transition	1	0	0	0.4099	--
Biological Process	GO:1902807	negative regulation of cell cycle G1/S phase transition	1	0	0	0.4099	--
Biological Process	GO:0009893	positive regulation of metabolic process	200	0	0.72	0.4102	--
Biological Process	GO:0030856	regulation of epithelial cell differentiation	2	0	0.01	0.4105	--
Biological Process	GO:0030857	negative regulation of epithelial cell differentiation	2	0	0.01	0.4105	--
Biological Process	GO:0007032	endosome organization	2	0	0.01	0.4105	--
Biological Process	GO:0042173	regulation of sporulation resulting in formation of a cellular spore	2	0	0.01	0.4105	--
Biological Process	GO:0032104	regulation of response to extracellular stimulus	2	0	0.01	0.4105	--
Biological Process	GO:0032105	negative regulation of response to extracellular stimulus	2	0	0.01	0.4105	--
Biological Process	GO:0032107	regulation of response to nutrient levels	2	0	0.01	0.4105	--
Biological Process	GO:0032108	negative regulation of response to nutrient levels	2	0	0.01	0.4105	--
Biological Process	GO:0031150	sorocarp stalk development	2	0	0.01	0.4105	--
Biological Process	GO:0031155	regulation of reproductive fruiting body development	2	0	0.01	0.4105	--
Biological Process	GO:0031156	regulation of sorocarp development	2	0	0.01	0.4105	--
Biological Process	GO:0000913	preprophase band assembly	2	0	0.01	0.4105	--
Biological Process	GO:0031149	sorocarp stalk cell differentiation	2	0	0.01	0.4105	--
Biological Process	GO:0031285	regulation of sorocarp stalk cell differentiation	2	0	0.01	0.4105	--
Biological Process	GO:0031286	negative regulation of sorocarp stalk cell differentiation	2	0	0.01	0.4105	--
Biological Process	GO:0007105	cytokinesis, site selection	2	0	0.01	0.4105	--
Biological Process	GO:1902408	mitotic cytokinesis, site selection	2	0	0.01	0.4105	--
Biological Process	GO:0075260	regulation of spore-bearing organ development	2	0	0.01	0.4105	--
Biological Process	GO:0075262	negative regulation of spore-bearing organ development	2	0	0.01	0.4105	--
Biological Process	GO:0036257	multivesicular body organization	2	0	0.01	0.4105	--
Biological Process	GO:0043937	regulation of sporulation	2	0	0.01	0.4105	--
Biological Process	GO:0043938	positive regulation of sporulation	2	0	0.01	0.4105	--
Biological Process	GO:0045881	positive regulation of sporulation resulting in formation of a cellular spore	2	0	0.01	0.4105	--
Biological Process	GO:0016556	mRNA modification	47	0	0.17	0.4105	--
Biological Process	GO:0070897	DNA-templated transcriptional preinitiation complex assembly	10	0	0.04	0.411	--
Biological Process	GO:0051094	positive regulation of developmental process	26	0	0.09	0.4114	--
Biological Process	GO:0010558	negative regulation of macromolecule biosynthetic process	103	0	0.37	0.4115	--
Biological Process	GO:0015711	organic anion transport	74	0	0.27	0.4116	--
Biological Process	GO:1903008	organelle disassembly	7	0	0.03	0.4118	--
Biological Process	GO:0043902	positive regulation of multi-organism process	12	0	0.04	0.413	--
Biological Process	GO:0006265	DNA topological change	13	0	0.05	0.4136	--
Biological Process	GO:0007000	nucleolus organization	1	0	0	0.4139	--
Biological Process	GO:0017126	nucleologenesis	1	0	0	0.4139	--
Biological Process	GO:0043144	snoRNA processing	3	0	0.01	0.4142	--
Biological Process	GO:0009635	response to herbicide	3	0	0.01	0.4144	--
Biological Process	GO:0006164	purine nucleotide biosynthetic process	78	0	0.28	0.4145	--
Biological Process	GO:0043903	regulation of symbiosis, encompassing mutualism through parasitism	3	0	0.01	0.4146	--
Biological Process	GO:0032870	cellular response to hormone stimulus	278	2	1	0.4146	EVM0009270;EVM0015146
Biological Process	GO:0006384	transcription initiation from RNA polymerase III promoter	6	0	0.02	0.4153	--
Biological Process	GO:2000022	regulation of jasmonic acid mediated signaling pathway	18	0	0.06	0.4154	--
Biological Process	GO:0051098	regulation of binding	7	0	0.03	0.4156	--
Biological Process	GO:0006791	sulfur utilization	1	0	0	0.416	--
Biological Process	GO:0006792	regulation of sulfur utilization	1	0	0	0.416	--
Biological Process	GO:0044270	cellular nitrogen compound catabolic process	116	0	0.42	0.4168	--
Biological Process	GO:0044087	regulation of cellular component biogenesis	45	0	0.16	0.4171	--
Biological Process	GO:0007283	spermatogenesis	9	0	0.03	0.4173	--
Biological Process	GO:1903050	regulation of proteolysis involved in cellular protein catabolic process	11	0	0.04	0.4173	--
Biological Process	GO:0061136	regulation of proteasomal protein catabolic process	11	0	0.04	0.4173	--
Biological Process	GO:1903362	regulation of cellular protein catabolic process	11	0	0.04	0.4173	--
Biological Process	GO:0031399	regulation of protein modification process	60	0	0.22	0.4174	--
Biological Process	GO:0001932	regulation of protein phosphorylation	29	0	0.1	0.4176	--
Biological Process	GO:0009638	phototropism	9	0	0.03	0.4179	--
Biological Process	GO:0080163	regulation of protein serine/threonine phosphatase activity	2	0	0.01	0.4184	--
Biological Process	GO:0006783	heme biosynthetic process	18	0	0.06	0.4188	--
Biological Process	GO:0065008	regulation of biological quality	342	0	1.23	0.419	--
Biological Process	GO:0009312	oligosaccharide biosynthetic process	29	0	0.1	0.4191	--
Biological Process	GO:0051016	barbed-end actin filament capping	2	0	0.01	0.4196	--
Biological Process	GO:0030835	negative regulation of actin filament depolymerization	2	0	0.01	0.4196	--
Biological Process	GO:0051693	actin filament capping	2	0	0.01	0.4196	--
Biological Process	GO:0045017	glycerolipid biosynthetic process	68	0	0.25	0.4201	--
Biological Process	GO:0002683	negative regulation of immune system process	23	0	0.08	0.4202	--
Biological Process	GO:0009150	purine ribonucleotide metabolic process	140	0	0.51	0.421	--
Biological Process	GO:0019693	ribose phosphate metabolic process	147	0	0.53	0.4211	--
Biological Process	GO:0009259	ribonucleotide metabolic process	147	0	0.53	0.4211	--
Biological Process	GO:0010608	posttranscriptional regulation of gene expression	54	0	0.19	0.4211	--
Biological Process	GO:0006490	oligosaccharide-lipid intermediate biosynthetic process	1	0	0	0.4214	--
Biological Process	GO:0051691	cellular oligosaccharide metabolic process	1	0	0	0.4214	--
Biological Process	GO:0034453	microtubule anchoring	5	0	0.02	0.4215	--
Biological Process	GO:0051960	regulation of nervous system development	11	0	0.04	0.4217	--
Biological Process	GO:0009583	detection of light stimulus	12	0	0.04	0.4217	--
Biological Process	GO:0071489	cellular response to red or far red light	12	0	0.04	0.4217	--
Biological Process	GO:0010017	red or far-red light signaling pathway	12	0	0.04	0.4217	--
Biological Process	GO:0006122	mitochondrial electron transport, ubiquinol to cytochrome c	9	0	0.03	0.422	--
Biological Process	GO:0071826	ribonucleoprotein complex subunit organization	96	0	0.35	0.4224	--
Biological Process	GO:0022618	ribonucleoprotein complex assembly	96	0	0.35	0.4224	--
Biological Process	GO:0034433	steroid esterification	1	0	0	0.4225	--
Biological Process	GO:0034434	sterol esterification	1	0	0	0.4225	--
Biological Process	GO:0016127	sterol catabolic process	1	0	0	0.4225	--
Biological Process	GO:0006706	steroid catabolic process	1	0	0	0.4225	--
Biological Process	GO:1901699	cellular response to nitrogen compound	18	0	0.06	0.423	--
Biological Process	GO:1901565	organonitrogen compound catabolic process	226	0	0.82	0.4233	--
Biological Process	GO:0031333	negative regulation of protein complex assembly	9	0	0.03	0.4233	--
Biological Process	GO:1902582	single-organism intracellular transport	303	0	1.09	0.4233	--
Biological Process	GO:0061014	positive regulation of mRNA catabolic process	1	0	0	0.4233	--
Biological Process	GO:0000960	regulation of mitochondrial RNA catabolic process	1	0	0	0.4233	--
Biological Process	GO:0000962	positive regulation of mitochondrial RNA catabolic process	1	0	0	0.4233	--
Biological Process	GO:0009639	response to red or far red light	51	0	0.18	0.4237	--
Biological Process	GO:0071249	cellular response to nitrate	3	0	0.01	0.424	--
Biological Process	GO:1902170	cellular response to reactive nitrogen species	3	0	0.01	0.424	--
Biological Process	GO:0031167	rRNA methylation	15	0	0.05	0.4243	--
Biological Process	GO:2000242	negative regulation of reproductive process	13	0	0.05	0.4243	--
Biological Process	GO:0009063	cellular amino acid catabolic process	42	0	0.15	0.4244	--
Biological Process	GO:0044707	single-multicellular organism process	647	1	2.34	0.4245	EVM0025173
Biological Process	GO:0043631	RNA polyadenylation	8	0	0.03	0.4246	--
Biological Process	GO:0045055	regulated exocytosis	4	0	0.01	0.4248	--
Biological Process	GO:0046037	GMP metabolic process	2	0	0.01	0.425	--
Biological Process	GO:0006177	GMP biosynthetic process	2	0	0.01	0.425	--
Biological Process	GO:0009203	ribonucleoside triphosphate catabolic process	29	0	0.1	0.4254	--
Biological Process	GO:0009207	purine ribonucleoside triphosphate catabolic process	29	0	0.1	0.4254	--
Biological Process	GO:1900542	regulation of purine nucleotide metabolic process	29	0	0.1	0.4254	--
Biological Process	GO:0006140	regulation of nucleotide metabolic process	29	0	0.1	0.4254	--
Biological Process	GO:0009118	regulation of nucleoside metabolic process	29	0	0.1	0.4254	--
Biological Process	GO:0009146	purine nucleoside triphosphate catabolic process	29	0	0.1	0.4254	--
Biological Process	GO:0016578	histone deubiquitination	2	0	0.01	0.4256	--
Biological Process	GO:0097164	ammonium ion metabolic process	3	0	0.01	0.4266	--
Biological Process	GO:0045144	meiotic sister chromatid segregation	3	0	0.01	0.4268	--
Biological Process	GO:0072350	tricarboxylic acid metabolic process	10	0	0.04	0.4269	--
Biological Process	GO:0090174	organelle membrane fusion	2	0	0.01	0.4272	--
Biological Process	GO:0051013	microtubule severing	2	0	0.01	0.4272	--
Biological Process	GO:1902932	positive regulation of alcohol biosynthetic process	1	0	0	0.4273	--
Biological Process	GO:1902326	positive regulation of chlorophyll biosynthetic process	1	0	0	0.4273	--
Biological Process	GO:0046136	positive regulation of vitamin metabolic process	1	0	0	0.4273	--
Biological Process	GO:0090056	regulation of chlorophyll metabolic process	1	0	0	0.4273	--
Biological Process	GO:0046889	positive regulation of lipid biosynthetic process	1	0	0	0.4273	--
Biological Process	GO:0045828	positive regulation of isoprenoid metabolic process	1	0	0	0.4273	--
Biological Process	GO:0010380	regulation of chlorophyll biosynthetic process	1	0	0	0.4273	--
Biological Process	GO:0045005	DNA-dependent DNA replication maintenance of fidelity	5	0	0.02	0.4273	--
Biological Process	GO:0051129	negative regulation of cellular component organization	30	0	0.11	0.4277	--
Biological Process	GO:0032543	mitochondrial translation	12	0	0.04	0.4279	--
Biological Process	GO:0010167	response to nitrate	11	0	0.04	0.4281	--
Biological Process	GO:0016032	viral process	6	0	0.02	0.4293	--
Biological Process	GO:0009057	macromolecule catabolic process	539	0	1.95	0.4293	--
Biological Process	GO:0046471	phosphatidylglycerol metabolic process	2	0	0.01	0.4295	--
Biological Process	GO:0031109	microtubule polymerization or depolymerization	13	0	0.05	0.4296	--
Biological Process	GO:0046785	microtubule polymerization	13	0	0.05	0.4296	--
Biological Process	GO:0016311	dephosphorylation	63	0	0.23	0.43	--
Biological Process	GO:0032510	endosome to lysosome transport via multivesicular body sorting pathway	1	0	0	0.4301	--
Biological Process	GO:0009787	regulation of abscisic acid-activated signaling pathway	40	0	0.14	0.4303	--
Biological Process	GO:0034249	negative regulation of cellular amide metabolic process	5	0	0.02	0.4309	--
Biological Process	GO:0010603	regulation of cytoplasmic mRNA processing body assembly	5	0	0.02	0.4309	--
Biological Process	GO:0033962	cytoplasmic mRNA processing body assembly	5	0	0.02	0.4309	--
Biological Process	GO:0033014	tetrapyrrole biosynthetic process	45	0	0.16	0.4311	--
Biological Process	GO:0001934	positive regulation of protein phosphorylation	16	0	0.06	0.4314	--
Biological Process	GO:0006857	oligopeptide transport	24	0	0.09	0.4315	--
Biological Process	GO:0070085	glycosylation	135	1	0.49	0.4317	EVM0021651
Biological Process	GO:0033559	unsaturated fatty acid metabolic process	2	0	0.01	0.4325	--
Biological Process	GO:0009395	phospholipid catabolic process	2	0	0.01	0.4325	--
Biological Process	GO:0006636	unsaturated fatty acid biosynthetic process	2	0	0.01	0.4325	--
Biological Process	GO:0006788	heme oxidation	3	0	0.01	0.4328	--
Biological Process	GO:0048732	gland development	12	0	0.04	0.4331	--
Biological Process	GO:0070125	mitochondrial translational elongation	1	0	0	0.4334	--
Biological Process	GO:0009093	cysteine catabolic process	1	0	0	0.4335	--
Biological Process	GO:1902904	negative regulation of supramolecular fiber organization	8	0	0.03	0.4336	--
Biological Process	GO:0048829	root cap development	2	0	0.01	0.4342	--
Biological Process	GO:0030036	actin cytoskeleton organization	80	0	0.29	0.4342	--
Biological Process	GO:0009396	folic acid-containing compound biosynthetic process	9	0	0.03	0.4342	--
Biological Process	GO:0008213	protein alkylation	22	0	0.08	0.4343	--
Biological Process	GO:0006479	protein methylation	22	0	0.08	0.4343	--
Biological Process	GO:0090529	cell septum assembly	2	0	0.01	0.4346	--
Biological Process	GO:0000917	barrier septum assembly	2	0	0.01	0.4346	--
Biological Process	GO:0032954	regulation of cytokinetic process	2	0	0.01	0.4346	--
Biological Process	GO:0032955	regulation of barrier septum assembly	2	0	0.01	0.4346	--
Biological Process	GO:1901891	regulation of cell septum assembly	2	0	0.01	0.4346	--
Biological Process	GO:0071483	cellular response to blue light	6	0	0.02	0.435	--
Biological Process	GO:0035967	cellular response to topologically incorrect protein	15	0	0.05	0.4352	--
Biological Process	GO:0043549	regulation of kinase activity	27	0	0.1	0.4361	--
Biological Process	GO:0031035	myosin filament disassembly	7	0	0.03	0.4362	--
Biological Process	GO:0031037	myosin II filament disassembly	7	0	0.03	0.4362	--
Biological Process	GO:0031038	myosin II filament organization	7	0	0.03	0.4362	--
Biological Process	GO:0035874	cellular response to copper ion starvation	1	0	0	0.4364	--
Biological Process	GO:0032501	multicellular organismal process	658	1	2.38	0.4366	EVM0025173
Biological Process	GO:0009875	pollen-pistil interaction	90	0	0.32	0.4372	--
Biological Process	GO:1901657	glycosyl compound metabolic process	191	0	0.69	0.4375	--
Biological Process	GO:0006914	autophagy	47	1	0.17	0.4376	EVM0018174
Biological Process	GO:0045132	meiotic chromosome segregation	19	0	0.07	0.4384	--
Biological Process	GO:0045910	negative regulation of DNA recombination	2	0	0.01	0.4388	--
Biological Process	GO:0072330	monocarboxylic acid biosynthetic process	131	0	0.47	0.439	--
Biological Process	GO:0072507	divalent inorganic cation homeostasis	12	0	0.04	0.4394	--
Biological Process	GO:0008356	asymmetric cell division	27	0	0.1	0.4399	--
Biological Process	GO:0006284	base-excision repair	32	0	0.12	0.4401	--
Biological Process	GO:0010452	histone H3-K36 methylation	2	0	0.01	0.4402	--
Biological Process	GO:0006552	leucine catabolic process	1	0	0	0.4416	--
Biological Process	GO:1901292	nucleoside phosphate catabolic process	35	0	0.13	0.4417	--
Biological Process	GO:0009156	ribonucleoside monophosphate biosynthetic process	67	0	0.24	0.4419	--
Biological Process	GO:0097435	supramolecular fiber organization	25	0	0.09	0.4424	--
Biological Process	GO:1901658	glycosyl compound catabolic process	32	0	0.12	0.4425	--
Biological Process	GO:1902222	erythrose 4-phosphate/phosphoenolpyruvate family amino acid catabolic process	6	0	0.02	0.4426	--
Biological Process	GO:0006559	L-phenylalanine catabolic process	6	0	0.02	0.4426	--
Biological Process	GO:0035304	regulation of protein dephosphorylation	13	0	0.05	0.4431	--
Biological Process	GO:0009143	nucleoside triphosphate catabolic process	32	0	0.12	0.4431	--
Biological Process	GO:0043067	regulation of programmed cell death	38	0	0.14	0.4432	--
[truncated: 5,522 more rows]

## Sheet: B1_B2_B3_vs_R1_R2_R3.topGO
TableS3b Statistics of GO classification on DEGs in white root vs red root
#Domain	GO_ID	Term	Annotated	Significant	Expected	KS	Gene
Biological Process	GO:0006412	translation	588	170	80.18	1.4e-12	EVM0000308;EVM0000374;EVM0000539;EVM0000606;EVM0000626;EVM0000756;EVM0001294;EVM0001391;EVM0001495;EVM0001750;EVM0001960;EVM0002326;EVM0002794;EVM0003166;EVM0003194;EVM0003652;EVM0003711;EVM0003762;EVM0003923;EVM0003986;EVM0004146;EVM0004257;EVM0004312;EVM0004633;EVM0004672;EVM0004757;EVM0005042;EVM0005128;EVM0005262;EVM0005393;EVM0005419;EVM0005459;EVM0005549;EVM0005648;EVM0005695;EVM0006201;EVM…
Biological Process	GO:0009765	photosynthesis, light harvesting	20	11	2.73	0.00015	EVM0005839;EVM0009841;EVM0011834;EVM0012168;EVM0016966;EVM0019935;EVM0021174;EVM0023401;EVM0023739;EVM0026376;ONT.13379
Biological Process	GO:0009423	chorismate biosynthetic process	7	6	0.95	0.0006	EVM0000151;EVM0004021;EVM0014669;EVM0019248;EVM0023510;EVM0027164
Biological Process	GO:0090316	positive regulation of intracellular protein transport	7	5	0.95	0.00082	EVM0003188;EVM0005871;EVM0010025;EVM0021366;EVM0027798
Biological Process	GO:0042744	hydrogen peroxide catabolic process	70	21	9.54	0.00135	EVM0003302;EVM0003645;EVM0003916;EVM0004315;EVM0004606;EVM0010686;EVM0012129;EVM0012281;EVM0015202;EVM0015306;EVM0015650;EVM0016140;EVM0016787;EVM0017137;EVM0018364;EVM0019769;EVM0020993;EVM0021560;EVM0023175;EVM0026477;EVM0027869
Biological Process	GO:0019722	calcium-mediated signaling	14	5	1.91	0.00159	EVM0001121;EVM0004765;EVM0007053;EVM0019376;EVM0021240
Biological Process	GO:0007346	regulation of mitotic cell cycle	46	14	6.27	0.0019	EVM0005399;EVM0008533;EVM0009151;EVM0015787;EVM0016745;EVM0018791;EVM0019729;EVM0021641;EVM0023772;EVM0024042;EVM0025022;EVM0027513;EVM0027617;EVM0027954
Biological Process	GO:0018298	protein-chromophore linkage	30	12	4.09	0.00207	EVM0005839;EVM0009841;EVM0011834;EVM0012168;EVM0016966;EVM0019935;EVM0020973;EVM0021174;EVM0023401;EVM0023739;EVM0026376;ONT.13379
Biological Process	GO:0010948	negative regulation of cell cycle process	22	11	3	0.00244	EVM0005871;EVM0009013;EVM0010025;EVM0016745;EVM0018791;EVM0019729;EVM0021641;EVM0023772;EVM0024042;EVM0025022;EVM0027513
Biological Process	GO:0010469	regulation of receptor activity	10	5	1.36	0.00251	EVM0004765;EVM0005871;EVM0010025;EVM0019376;EVM0021240
Biological Process	GO:0034637	cellular carbohydrate biosynthetic process	120	21	16.36	0.00257	EVM0000361;EVM0000601;EVM0001158;EVM0001758;EVM0002082;EVM0006202;EVM0009080;EVM0009397;EVM0010362;EVM0013176;EVM0015103;EVM0015512;EVM0018867;EVM0019492;EVM0021479;EVM0021688;EVM0022451;EVM0023662;EVM0024817;EVM0025143;EVM0027363
Biological Process	GO:0007018	microtubule-based movement	68	22	9.27	0.00413	EVM0000007;EVM0000246;EVM0000895;EVM0003545;EVM0003784;EVM0005736;EVM0006555;EVM0006754;EVM0007485;EVM0008536;EVM0008783;EVM0009136;EVM0011083;EVM0011555;EVM0011807;EVM0013224;EVM0017334;EVM0018018;EVM0019205;EVM0020342;EVM0024208;EVM0025800
Biological Process	GO:0006270	DNA replication initiation	15	8	2.05	0.00494	EVM0000103;EVM0001238;EVM0009087;EVM0011271;EVM0014009;EVM0021984;EVM0023440;EVM0023919
Biological Process	GO:0010026	trichome differentiation	28	8	3.82	0.00502	EVM0000747;EVM0011336;EVM0014564;EVM0015787;EVM0017621;EVM0019498;EVM0023670;EVM0027617
Biological Process	GO:0043392	negative regulation of DNA binding	3	3	0.41	0.00565	EVM0005871;EVM0010025;EVM0015287
Biological Process	GO:0016126	sterol biosynthetic process	12	4	1.64	0.00566	EVM0005716;EVM0013823;EVM0014843;EVM0018890
Biological Process	GO:0002181	cytoplasmic translation	13	6	1.77	0.00658	EVM0004672;EVM0012092;EVM0012324;EVM0014558;EVM0016431;EVM0024101
Biological Process	GO:0010197	polar nucleus fusion	3	3	0.41	0.00696	EVM0005659;EVM0018549;EVM0019379
Biological Process	GO:0006621	protein retention in ER lumen	10	1	1.36	0.00743	EVM0007061
Biological Process	GO:0007017	microtubule-based process	168	42	22.91	0.00812	EVM0000007;EVM0000246;EVM0000895;EVM0003188;EVM0003545;EVM0003784;EVM0005736;EVM0005886;EVM0006555;EVM0006754;EVM0006817;EVM0007485;EVM0008536;EVM0008629;EVM0008783;EVM0009136;EVM0009452;EVM0011083;EVM0011336;EVM0011522;EVM0011555;EVM0011807;EVM0013224;EVM0014560;EVM0015691;EVM0016884;EVM0017334;EVM0017621;EVM0017657;EVM0018018;EVM0019205;EVM0019505;EVM0020342;EVM0020945;EVM0021758;EVM0022620;EVM…
Biological Process	GO:0044085	cellular component biogenesis	652	96	88.9	0.00813	EVM0000658;EVM0000753;EVM0000969;EVM0001541;EVM0001628;EVM0002106;EVM0002197;EVM0002805;EVM0003091;EVM0003188;EVM0004129;EVM0004146;EVM0004196;EVM0004257;EVM0004672;EVM0005000;EVM0005305;EVM0005397;EVM0005407;EVM0005634;EVM0006007;EVM0006120;EVM0006201;EVM0007959;EVM0007981;EVM0008051;EVM0008659;EVM0009080;EVM0009477;EVM0009859;EVM0009909;EVM0010239;EVM0010362;EVM0010388;EVM0010826;EVM0010899;EVM…
Biological Process	GO:0015980	energy derivation by oxidation of organic compounds	80	21	10.91	0.00872	EVM0001480;EVM0001883;EVM0002258;EVM0002393;EVM0002625;EVM0006202;EVM0008362;EVM0009168;EVM0009306;EVM0013143;EVM0013176;EVM0013575;EVM0014788;EVM0017515;EVM0018343;EVM0019220;EVM0021479;EVM0021609;EVM0021688;EVM0027182;ONT.14481
Biological Process	GO:0045088	regulation of innate immune response	29	6	3.95	0.00901	EVM0005072;EVM0005871;EVM0009850;EVM0010025;EVM0018802;EVM0019498
Biological Process	GO:0009725	response to hormone	482	67	65.72	0.00979	EVM0000145;EVM0000270;EVM0000632;EVM0000957;EVM0001084;EVM0002038;EVM0002307;EVM0002334;EVM0003038;EVM0003188;EVM0003358;EVM0003458;EVM0004257;EVM0004349;EVM0004989;EVM0005030;EVM0005063;EVM0005293;EVM0005868;EVM0006201;EVM0006282;EVM0006475;EVM0006594;EVM0006652;EVM0007184;EVM0007471;EVM0007876;EVM0008414;EVM0008642;EVM0009270;EVM0009745;EVM0009850;EVM0009888;EVM0010468;EVM0010879;EVM0011101;EVM…
Biological Process	GO:0043410	positive regulation of MAPK cascade	6	4	0.82	0.01002	EVM0004257;EVM0005871;EVM0006201;EVM0010025
Biological Process	GO:0043408	regulation of MAPK cascade	6	4	0.82	0.01002	EVM0004257;EVM0005871;EVM0006201;EVM0010025
Biological Process	GO:1900409	positive regulation of cellular response to oxidative stress	3	3	0.41	0.01038	EVM0005871;EVM0010025;EVM0026780
Biological Process	GO:1902884	positive regulation of response to oxidative stress	3	3	0.41	0.01038	EVM0005871;EVM0010025;EVM0026780
Biological Process	GO:0061515	myeloid cell development	3	2	0.41	0.01138	EVM0005871;EVM0010025
Biological Process	GO:0030099	myeloid cell differentiation	3	2	0.41	0.01138	EVM0005871;EVM0010025
Biological Process	GO:0045454	cell redox homeostasis	73	16	9.95	0.01247	EVM0000251;EVM0002476;EVM0003426;EVM0003982;EVM0011908;EVM0012735;EVM0012753;EVM0015882;EVM0016611;EVM0016938;EVM0017036;EVM0017258;EVM0021229;EVM0021414;EVM0024124;EVM0027039
Biological Process	GO:0048509	regulation of meristem development	23	3	3.14	0.01294	EVM0015287;EVM0015787;EVM0027617
Biological Process	GO:0097428	protein maturation by iron-sulfur cluster transfer	8	2	1.09	0.01384	EVM0008329;EVM0022141
Biological Process	GO:1900457	regulation of brassinosteroid mediated signaling pathway	5	3	0.68	0.01527	EVM0003038;EVM0005868;EVM0008414
Biological Process	GO:0009640	photomorphogenesis	18	3	2.45	0.01593	EVM0015287;EVM0020174;EVM0023899
Biological Process	GO:0000904	cell morphogenesis involved in differentiation	39	7	5.32	0.01603	EVM0011336;EVM0014564;EVM0017621;EVM0019498;EVM0023670;EVM0024302;EVM0027798
Biological Process	GO:0009664	plant-type cell wall organization	68	16	9.27	0.01639	EVM0001541;EVM0002106;EVM0002571;EVM0003075;EVM0005115;EVM0009080;EVM0009215;EVM0009241;EVM0010362;EVM0015983;EVM0016646;EVM0021005;EVM0021214;EVM0023018;EVM0024463;EVM0024723
Biological Process	GO:0070887	cellular response to chemical stimulus	424	77	57.81	0.01787	EVM0000270;EVM0000632;EVM0001084;EVM0002038;EVM0002307;EVM0002334;EVM0002476;EVM0003038;EVM0003188;EVM0003302;EVM0003458;EVM0003645;EVM0003916;EVM0004257;EVM0004315;EVM0004349;EVM0004606;EVM0005030;EVM0005063;EVM0005397;EVM0005868;EVM0005871;EVM0006201;EVM0006282;EVM0006475;EVM0006594;EVM0006595;EVM0006652;EVM0006939;EVM0007876;EVM0008414;EVM0008642;EVM0009270;EVM0009745;EVM0009850;EVM0010025;EVM…
Biological Process	GO:0034644	cellular response to UV	3	2	0.41	0.01824	EVM0005871;EVM0010025
Biological Process	GO:0090421	embryonic meristem initiation	4	0	0.55	0.01834	--
Biological Process	GO:0019220	regulation of phosphate metabolic process	92	15	12.54	0.0185	EVM0003188;EVM0004257;EVM0005871;EVM0006201;EVM0008533;EVM0009219;EVM0009850;EVM0010025;EVM0014862;EVM0015809;EVM0018802;EVM0021618;EVM0024285;EVM0027798;EVM0027954
Biological Process	GO:0051174	regulation of phosphorus metabolic process	92	15	12.54	0.0185	EVM0003188;EVM0004257;EVM0005871;EVM0006201;EVM0008533;EVM0009219;EVM0009850;EVM0010025;EVM0014862;EVM0015809;EVM0018802;EVM0021618;EVM0024285;EVM0027798;EVM0027954
Biological Process	GO:0071495	cellular response to endogenous stimulus	280	46	38.18	0.01884	EVM0000270;EVM0000632;EVM0001084;EVM0002038;EVM0002307;EVM0002334;EVM0003038;EVM0003188;EVM0003458;EVM0004257;EVM0004349;EVM0005030;EVM0005063;EVM0005868;EVM0006201;EVM0006282;EVM0006475;EVM0006594;EVM0006652;EVM0007876;EVM0008414;EVM0008642;EVM0009270;EVM0009745;EVM0009850;EVM0010879;EVM0011101;EVM0011843;EVM0011993;EVM0012364;EVM0012753;EVM0012795;EVM0013086;EVM0013921;EVM0014133;EVM0018802;EVM…
Biological Process	GO:0071669	plant-type cell wall organization or biogenesis	88	21	12	0.01889	EVM0001541;EVM0002106;EVM0002571;EVM0003075;EVM0005115;EVM0005407;EVM0009080;EVM0009215;EVM0009241;EVM0009859;EVM0010362;EVM0010899;EVM0015983;EVM0016646;EVM0018869;EVM0020179;EVM0021005;EVM0021214;EVM0023018;EVM0024463;EVM0024723
Biological Process	GO:0010594	regulation of endothelial cell migration	4	3	0.55	0.01927	EVM0003188;EVM0005871;EVM0010025
Biological Process	GO:0010631	epithelial cell migration	4	3	0.55	0.01927	EVM0003188;EVM0005871;EVM0010025
Biological Process	GO:0010632	regulation of epithelial cell migration	4	3	0.55	0.01927	EVM0003188;EVM0005871;EVM0010025
Biological Process	GO:0043542	endothelial cell migration	4	3	0.55	0.01927	EVM0003188;EVM0005871;EVM0010025
Biological Process	GO:0001667	ameboidal-type cell migration	4	3	0.55	0.01927	EVM0003188;EVM0005871;EVM0010025
Biological Process	GO:0030334	regulation of cell migration	4	3	0.55	0.01927	EVM0003188;EVM0005871;EVM0010025
Biological Process	GO:0090130	tissue migration	4	3	0.55	0.01927	EVM0003188;EVM0005871;EVM0010025
Biological Process	GO:0090132	epithelium migration	4	3	0.55	0.01927	EVM0003188;EVM0005871;EVM0010025
Biological Process	GO:0051270	regulation of cellular component movement	6	3	0.82	0.02019	EVM0003188;EVM0005871;EVM0010025
Biological Process	GO:0055086	nucleobase-containing small molecule metabolic process	284	53	38.72	0.02028	EVM0000335;EVM0000704;EVM0001035;EVM0001480;EVM0001849;EVM0001883;EVM0002625;EVM0002910;EVM0003188;EVM0003751;EVM0005038;EVM0006282;EVM0007479;EVM0007522;EVM0007540;EVM0008126;EVM0008554;EVM0009742;EVM0009850;EVM0010377;EVM0010606;EVM0010709;EVM0010745;EVM0011153;EVM0011270;EVM0011466;EVM0011607;EVM0012106;EVM0013575;EVM0014671;EVM0014842;EVM0014862;EVM0015449;EVM0015484;EVM0015545;EVM0016573;EVM…
Biological Process	GO:0051784	negative regulation of nuclear division	12	6	1.64	0.02096	EVM0018791;EVM0019729;EVM0021641;EVM0023772;EVM0024042;EVM0027513
Biological Process	GO:0045839	negative regulation of mitotic nuclear division	12	6	1.64	0.02096	EVM0018791;EVM0019729;EVM0021641;EVM0023772;EVM0024042;EVM0027513
Biological Process	GO:2000145	regulation of cell motility	5	3	0.68	0.02195	EVM0003188;EVM0005871;EVM0010025
Biological Process	GO:0040012	regulation of locomotion	5	3	0.68	0.02195	EVM0003188;EVM0005871;EVM0010025
Biological Process	GO:2000026	regulation of multicellular organismal development	135	13	18.41	0.02263	EVM0003102;EVM0005871;EVM0008189;EVM0010025;EVM0014633;EVM0014801;EVM0015287;EVM0015320;EVM0015787;EVM0020174;EVM0021939;EVM0023280;EVM0027617
Biological Process	GO:1902347	response to strigolactone	4	0	0.55	0.02279	--
Biological Process	GO:0043248	proteasome assembly	16	5	2.18	0.02318	EVM0003091;EVM0007981;EVM0019057;EVM0020544;EVM0024223
Biological Process	GO:0043401	steroid hormone mediated signaling pathway	18	5	2.45	0.0235	EVM0003038;EVM0005868;EVM0008414;EVM0011101;EVM0012753
Biological Process	GO:0071383	cellular response to steroid hormone stimulus	20	6	2.73	0.02355	EVM0003038;EVM0003188;EVM0005868;EVM0008414;EVM0011101;EVM0012753
Biological Process	GO:0034599	cellular response to oxidative stress	94	27	12.82	0.02409	EVM0002476;EVM0003302;EVM0003645;EVM0003916;EVM0004315;EVM0004606;EVM0005871;EVM0006595;EVM0010025;EVM0010686;EVM0012129;EVM0012281;EVM0015202;EVM0015306;EVM0015650;EVM0016140;EVM0016787;EVM0017137;EVM0018364;EVM0019769;EVM0020993;EVM0021414;EVM0021560;EVM0023175;EVM0026477;EVM0026780;EVM0027869
Biological Process	GO:0010253	UDP-rhamnose biosynthetic process	2	2	0.27	0.02409	EVM0006282;EVM0007479
Biological Process	GO:0033478	UDP-rhamnose metabolic process	2	2	0.27	0.02409	EVM0006282;EVM0007479
Biological Process	GO:1900458	negative regulation of brassinosteroid mediated signaling pathway	2	2	0.27	0.02505	EVM0005868;EVM0008414
Biological Process	GO:0008152	metabolic process	7225	1032	985.16	0.02521	EVM0000032;EVM0000041;EVM0000046;EVM0000103;EVM0000137;EVM0000151;EVM0000196;EVM0000205;EVM0000238;EVM0000279;EVM0000295;EVM0000308;EVM0000335;EVM0000361;EVM0000374;EVM0000406;EVM0000471;EVM0000539;EVM0000601;EVM0000606;EVM0000626;EVM0000635;EVM0000658;EVM0000704;EVM0000735;EVM0000744;EVM0000747;EVM0000756;EVM0000801;EVM0000831;EVM0000845;EVM0000901;EVM0000920;EVM0001009;EVM0001035;EVM0001044;EVM…
Biological Process	GO:0042254	ribosome biogenesis	175	32	23.86	0.02546	EVM0004129;EVM0004146;EVM0004257;EVM0006201;EVM0008051;EVM0008659;EVM0009477;EVM0011149;EVM0011184;EVM0011429;EVM0011694;EVM0011788;EVM0012092;EVM0012189;EVM0012324;EVM0013619;EVM0014558;EVM0015351;EVM0016559;EVM0016829;EVM0017095;EVM0018409;EVM0018488;EVM0019072;EVM0019146;EVM0019289;EVM0019636;EVM0020992;EVM0021123;EVM0024183;EVM0027427;ONT.5235
Biological Process	GO:0009933	meristem structural organization	18	2	2.45	0.02609	EVM0015787;EVM0027617
Biological Process	GO:0048532	anatomical structure arrangement	18	2	2.45	0.02609	EVM0015787;EVM0027617
Biological Process	GO:1901988	negative regulation of cell cycle phase transition	18	8	2.45	0.02623	EVM0009013;EVM0016745;EVM0018791;EVM0019729;EVM0023772;EVM0024042;EVM0025022;EVM0027513
Biological Process	GO:0006084	acetyl-CoA metabolic process	14	4	1.91	0.02626	EVM0004478;EVM0013762;EVM0017348;EVM0018890
Biological Process	GO:0032870	cellular response to hormone stimulus	278	46	37.91	0.0264	EVM0000270;EVM0000632;EVM0001084;EVM0002038;EVM0002307;EVM0002334;EVM0003038;EVM0003188;EVM0003458;EVM0004257;EVM0004349;EVM0005030;EVM0005063;EVM0005868;EVM0006201;EVM0006282;EVM0006475;EVM0006594;EVM0006652;EVM0007876;EVM0008414;EVM0008642;EVM0009270;EVM0009745;EVM0009850;EVM0010879;EVM0011101;EVM0011843;EVM0011993;EVM0012364;EVM0012753;EVM0012795;EVM0013086;EVM0013921;EVM0014133;EVM0018802;EVM…
Biological Process	GO:0045637	regulation of myeloid cell differentiation	2	2	0.27	0.02653	EVM0005871;EVM0010025
Biological Process	GO:0045638	negative regulation of myeloid cell differentiation	2	2	0.27	0.02653	EVM0005871;EVM0010025
Biological Process	GO:0061097	regulation of protein tyrosine kinase activity	2	2	0.27	0.02653	EVM0005871;EVM0010025
Biological Process	GO:0061098	positive regulation of protein tyrosine kinase activity	2	2	0.27	0.02653	EVM0005871;EVM0010025
Biological Process	GO:0002040	sprouting angiogenesis	2	2	0.27	0.02653	EVM0005871;EVM0010025
Biological Process	GO:0002042	cell migration involved in sprouting angiogenesis	2	2	0.27	0.02653	EVM0005871;EVM0010025
Biological Process	GO:0050730	regulation of peptidyl-tyrosine phosphorylation	2	2	0.27	0.02653	EVM0005871;EVM0010025
Biological Process	GO:0050731	positive regulation of peptidyl-tyrosine phosphorylation	2	2	0.27	0.02653	EVM0005871;EVM0010025
Biological Process	GO:2001244	positive regulation of intrinsic apoptotic signaling pathway	2	2	0.27	0.02653	EVM0005871;EVM0010025
Biological Process	GO:0010235	guard mother cell cytokinesis	2	2	0.27	0.02653	EVM0005871;EVM0010025
Biological Process	GO:2001204	regulation of osteoclast development	2	2	0.27	0.02653	EVM0005871;EVM0010025
Biological Process	GO:2001205	negative regulation of osteoclast development	2	2	0.27	0.02653	EVM0005871;EVM0010025
Biological Process	GO:0010721	negative regulation of cell development	2	2	0.27	0.02653	EVM0005871;EVM0010025
Biological Process	GO:0051351	positive regulation of ligase activity	2	2	0.27	0.02653	EVM0005871;EVM0010025
Biological Process	GO:0051443	positive regulation of ubiquitin-protein transferase activity	2	2	0.27	0.02653	EVM0005871;EVM0010025
Biological Process	GO:1903025	regulation of RNA polymerase II regulatory region sequence-specific DNA binding	2	2	0.27	0.02653	EVM0005871;EVM0010025
Biological Process	GO:1903026	negative regulation of RNA polymerase II regulatory region sequence-specific DNA binding	2	2	0.27	0.02653	EVM0005871;EVM0010025
Biological Process	GO:1903010	regulation of bone development	2	2	0.27	0.02653	EVM0005871;EVM0010025
Biological Process	GO:1903011	negative regulation of bone development	2	2	0.27	0.02653	EVM0005871;EVM0010025
Biological Process	GO:0036035	osteoclast development	2	2	0.27	0.02653	EVM0005871;EVM0010025
Biological Process	GO:0002761	regulation of myeloid leukocyte differentiation	2	2	0.27	0.02653	EVM0005871;EVM0010025
Biological Process	GO:0002762	negative regulation of myeloid leukocyte differentiation	2	2	0.27	0.02653	EVM0005871;EVM0010025
Biological Process	GO:1903376	regulation of oxidative stress-induced neuron intrinsic apoptotic signaling pathway	2	2	0.27	0.02653	EVM0005871;EVM0010025
Biological Process	GO:1903378	positive regulation of oxidative stress-induced neuron intrinsic apoptotic signaling pathway	2	2	0.27	0.02653	EVM0005871;EVM0010025
Biological Process	GO:0007176	regulation of epidermal growth factor-activated receptor activity	2	2	0.27	0.02653	EVM0005871;EVM0010025
Biological Process	GO:0043525	positive regulation of neuron apoptotic process	2	2	0.27	0.02653	EVM0005871;EVM0010025
Biological Process	GO:0043534	blood vessel endothelial cell migration	2	2	0.27	0.02653	EVM0005871;EVM0010025
Biological Process	GO:0043535	regulation of blood vessel endothelial cell migration	2	2	0.27	0.02653	EVM0005871;EVM0010025
Biological Process	GO:0036480	neuron intrinsic apoptotic signaling pathway in response to oxidative stress	2	2	0.27	0.02653	EVM0005871;EVM0010025
Biological Process	GO:0036475	neuron death in response to oxidative stress	2	2	0.27	0.02653	EVM0005871;EVM0010025
Biological Process	GO:0002573	myeloid leukocyte differentiation	2	2	0.27	0.02653	EVM0005871;EVM0010025
Biological Process	GO:0002521	leukocyte differentiation	2	2	0.27	0.02653	EVM0005871;EVM0010025
Biological Process	GO:0001568	blood vessel development	2	2	0.27	0.02653	EVM0005871;EVM0010025
Biological Process	GO:1903146	regulation of autophagy of mitochondrion	2	2	0.27	0.02653	EVM0005871;EVM0010025
Biological Process	GO:0001570	vasculogenesis	2	2	0.27	0.02653	EVM0005871;EVM0010025
Biological Process	GO:0001525	angiogenesis	2	2	0.27	0.02653	EVM0005871;EVM0010025
Biological Process	GO:1901342	regulation of vasculature development	2	2	0.27	0.02653	EVM0005871;EVM0010025
Biological Process	GO:0001501	skeletal system development	2	2	0.27	0.02653	EVM0005871;EVM0010025
Biological Process	GO:0090049	regulation of cell migration involved in sprouting angiogenesis	2	2	0.27	0.02653	EVM0005871;EVM0010025
Biological Process	GO:1903223	positive regulation of oxidative stress-induced neuron death	2	2	0.27	0.02653	EVM0005871;EVM0010025
Biological Process	GO:1902177	positive regulation of oxidative stress-induced intrinsic apoptotic signaling pathway	2	2	0.27	0.02653	EVM0005871;EVM0010025
Biological Process	GO:1903214	regulation of protein targeting to mitochondrion	2	2	0.27	0.02653	EVM0005871;EVM0010025
Biological Process	GO:1903203	regulation of oxidative stress-induced neuron death	2	2	0.27	0.02653	EVM0005871;EVM0010025
Biological Process	GO:1903209	positive regulation of oxidative stress-induced cell death	2	2	0.27	0.02653	EVM0005871;EVM0010025
Biological Process	GO:1902105	regulation of leukocyte differentiation	2	2	0.27	0.02653	EVM0005871;EVM0010025
Biological Process	GO:1902106	negative regulation of leukocyte differentiation	2	2	0.27	0.02653	EVM0005871;EVM0010025
Biological Process	GO:0048514	blood vessel morphogenesis	2	2	0.27	0.02653	EVM0005871;EVM0010025
Biological Process	GO:0031648	protein destabilization	2	2	0.27	0.02653	EVM0005871;EVM0010025
Biological Process	GO:1901186	positive regulation of ERBB signaling pathway	2	2	0.27	0.02653	EVM0005871;EVM0010025
Biological Process	GO:0045765	regulation of angiogenesis	2	2	0.27	0.02653	EVM0005871;EVM0010025
Biological Process	GO:0070371	ERK1 and ERK2 cascade	2	2	0.27	0.02653	EVM0005871;EVM0010025
Biological Process	GO:0070372	regulation of ERK1 and ERK2 cascade	2	2	0.27	0.02653	EVM0005871;EVM0010025
Biological Process	GO:0070374	positive regulation of ERK1 and ERK2 cascade	2	2	0.27	0.02653	EVM0005871;EVM0010025
Biological Process	GO:0045741	positive regulation of epidermal growth factor-activated receptor activity	2	2	0.27	0.02653	EVM0005871;EVM0010025
Biological Process	GO:0045742	positive regulation of epidermal growth factor receptor signaling pathway	2	2	0.27	0.02653	EVM0005871;EVM0010025
Biological Process	GO:1901216	positive regulation of neuron death	2	2	0.27	0.02653	EVM0005871;EVM0010025
Biological Process	GO:0060348	bone development	2	2	0.27	0.02653	EVM0005871;EVM0010025
Biological Process	GO:2000677	regulation of transcription regulatory region DNA binding	2	2	0.27	0.02653	EVM0005871;EVM0010025
Biological Process	GO:2000678	negative regulation of transcription regulatory region DNA binding	2	2	0.27	0.02653	EVM0005871;EVM0010025
Biological Process	GO:0001944	vasculature development	2	2	0.27	0.02653	EVM0005871;EVM0010025
Biological Process	GO:0030316	osteoclast differentiation	2	2	0.27	0.02653	EVM0005871;EVM0010025
Biological Process	GO:0010440	stomatal lineage progression	2	2	0.27	0.02653	EVM0005871;EVM0010025
Biological Process	GO:0045670	regulation of osteoclast differentiation	2	2	0.27	0.02653	EVM0005871;EVM0010025
Biological Process	GO:0045671	negative regulation of osteoclast differentiation	2	2	0.27	0.02653	EVM0005871;EVM0010025
Biological Process	GO:0009827	plant-type cell wall modification	2	2	0.27	0.0268	EVM0009080;EVM0010362
Biological Process	GO:0071310	cellular response to organic substance	313	48	42.68	0.02687	EVM0000270;EVM0000632;EVM0001084;EVM0002038;EVM0002307;EVM0002334;EVM0003038;EVM0003188;EVM0003458;EVM0004257;EVM0004349;EVM0005030;EVM0005063;EVM0005868;EVM0006201;EVM0006282;EVM0006475;EVM0006594;EVM0006652;EVM0006939;EVM0007876;EVM0008414;EVM0008642;EVM0009270;EVM0009745;EVM0009850;EVM0010879;EVM0011101;EVM0011843;EVM0011993;EVM0012364;EVM0012753;EVM0012795;EVM0013086;EVM0013921;EVM0014133;EVM…
Biological Process	GO:0000165	MAPK cascade	8	4	1.09	0.02727	EVM0004257;EVM0005871;EVM0006201;EVM0010025
Biological Process	GO:0071704	organic substance metabolic process	6607	920	900.9	0.0276	EVM0000032;EVM0000041;EVM0000046;EVM0000103;EVM0000151;EVM0000196;EVM0000205;EVM0000238;EVM0000279;EVM0000295;EVM0000308;EVM0000335;EVM0000361;EVM0000374;EVM0000406;EVM0000539;EVM0000601;EVM0000606;EVM0000626;EVM0000635;EVM0000658;EVM0000704;EVM0000735;EVM0000744;EVM0000747;EVM0000756;EVM0000801;EVM0000831;EVM0000845;EVM0000901;EVM0000920;EVM0001009;EVM0001035;EVM0001044;EVM0001045;EVM0001053;EVM…
Biological Process	GO:0051017	actin filament bundle assembly	8	4	1.09	0.02845	EVM0000753;EVM0000969;EVM0002197;EVM0006007
Biological Process	GO:0061572	actin filament bundle organization	8	4	1.09	0.02845	EVM0000753;EVM0000969;EVM0002197;EVM0006007
Biological Process	GO:0000304	response to singlet oxygen	5	1	0.68	0.02859	EVM0022879
Biological Process	GO:0006006	glucose metabolic process	46	13	6.27	0.02869	EVM0000335;EVM0000704;EVM0003751;EVM0005038;EVM0009742;EVM0010475;EVM0010606;EVM0011270;EVM0012057;EVM0012597;EVM0014845;EVM0017140;EVM0027218
Biological Process	GO:0022613	ribonucleoprotein complex biogenesis	236	44	32.18	0.02891	EVM0001628;EVM0004129;EVM0004146;EVM0004257;EVM0004672;EVM0005634;EVM0006201;EVM0008051;EVM0008659;EVM0009477;EVM0009909;EVM0011149;EVM0011184;EVM0011429;EVM0011585;EVM0011694;EVM0011788;EVM0012092;EVM0012189;EVM0012324;EVM0013619;EVM0014558;EVM0015351;EVM0016408;EVM0016559;EVM0016829;EVM0017095;EVM0017666;EVM0018409;EVM0018488;EVM0019072;EVM0019146;EVM0019208;EVM0019289;EVM0019636;EVM0020208;EVM…
Biological Process	GO:0033993	response to lipid	187	28	25.5	0.029	EVM0000957;EVM0003038;EVM0003188;EVM0003358;EVM0003458;EVM0004257;EVM0005063;EVM0005868;EVM0006201;EVM0007184;EVM0008414;EVM0009270;EVM0009850;EVM0010468;EVM0011101;EVM0011843;EVM0011923;EVM0012364;EVM0012753;EVM0013086;EVM0015287;EVM0018802;EVM0019498;EVM0019824;EVM0024239;EVM0024285;EVM0025150;EVM0025903
Biological Process	GO:0051336	regulation of hydrolase activity	59	7	8.04	0.02917	EVM0003188;EVM0009850;EVM0014862;EVM0015809;EVM0018802;EVM0021618;EVM0024285
Biological Process	GO:0090376	seed trichome differentiation	3	0	0.41	0.02956	--
Biological Process	GO:0090378	seed trichome elongation	3	0	0.41	0.02956	--
Biological Process	GO:0006839	mitochondrial transport	52	11	7.09	0.02976	EVM0000092;EVM0001216;EVM0001480;EVM0005871;EVM0007786;EVM0008325;EVM0010025;EVM0012450;EVM0021404;EVM0024022;EVM0025376
Biological Process	GO:1901700	response to oxygen-containing compound	403	71	54.95	0.02976	EVM0000957;EVM0001084;EVM0003038;EVM0003302;EVM0003358;EVM0003458;EVM0003645;EVM0003916;EVM0004093;EVM0004257;EVM0004315;EVM0004606;EVM0005030;EVM0005063;EVM0005293;EVM0005397;EVM0005868;EVM0006007;EVM0006201;EVM0006595;EVM0006652;EVM0007184;EVM0007435;EVM0007964;EVM0008414;EVM0009270;EVM0009850;EVM0009888;EVM0010468;EVM0010686;EVM0011101;EVM0011843;EVM0011923;EVM0012129;EVM0012281;EVM0012364;EVM…
Biological Process	GO:0005992	trehalose biosynthetic process	15	4	2.05	0.03014	EVM0000361;EVM0001158;EVM0015512;EVM0024817
Biological Process	GO:0006301	postreplication repair	6	4	0.82	0.03035	EVM0009013;EVM0010457;EVM0026185;EVM0026693
Biological Process	GO:0000226	microtubule cytoskeleton organization	74	10	10.09	0.03152	EVM0003188;EVM0006817;EVM0008629;EVM0011336;EVM0011522;EVM0016884;EVM0017621;EVM0020945;EVM0025423;EVM0027954
Biological Process	GO:0044275	cellular carbohydrate catabolic process	45	5	6.14	0.03209	EVM0002637;EVM0010411;EVM0019613;EVM0020670;EVM0021599
Biological Process	GO:0033692	cellular polysaccharide biosynthetic process	94	16	12.82	0.03287	EVM0000601;EVM0002082;EVM0006202;EVM0009080;EVM0009397;EVM0010362;EVM0013176;EVM0015103;EVM0018867;EVM0019492;EVM0021479;EVM0021688;EVM0022451;EVM0023662;EVM0025143;EVM0027363
Biological Process	GO:0000819	sister chromatid segregation	28	10	3.82	0.0331	EVM0004256;EVM0005871;EVM0010025;EVM0010299;EVM0010457;EVM0011810;EVM0013429;EVM0019729;EVM0025022;EVM0027513
Biological Process	GO:0000398	mRNA splicing, via spliceosome	112	21	15.27	0.03363	EVM0001198;EVM0001628;EVM0002510;EVM0002644;EVM0005132;EVM0005634;EVM0010334;EVM0011548;EVM0013107;EVM0017666;EVM0017810;EVM0019208;EVM0020208;EVM0023841;EVM0023963;EVM0024143;EVM0024856;EVM0025693;EVM0027153;EVM0027983;ONT.4423
Biological Process	GO:0006007	glucose catabolic process	25	9	3.41	0.03365	EVM0000335;EVM0000704;EVM0003751;EVM0005038;EVM0009742;EVM0010606;EVM0011270;EVM0012597;EVM0027218
Biological Process	GO:0010099	regulation of photomorphogenesis	6	1	0.82	0.03371	EVM0020174
Biological Process	GO:0031163	metallo-sulfur cluster assembly	24	5	3.27	0.03417	EVM0012624;EVM0017237;EVM0017990;EVM0021207;EVM0022272
Biological Process	GO:0016226	iron-sulfur cluster assembly	24	5	3.27	0.03417	EVM0012624;EVM0017237;EVM0017990;EVM0021207;EVM0022272
Biological Process	GO:0045005	DNA-dependent DNA replication maintenance of fidelity	5	2	0.68	0.03423	EVM0020767;EVM0020950
Biological Process	GO:1901987	regulation of cell cycle phase transition	26	10	3.55	0.03501	EVM0009013;EVM0015787;EVM0016745;EVM0018791;EVM0019729;EVM0023772;EVM0024042;EVM0025022;EVM0027513;EVM0027617
Biological Process	GO:2000273	positive regulation of receptor activity	3	2	0.41	0.03513	EVM0005871;EVM0010025
Biological Process	GO:0044724	single-organism carbohydrate catabolic process	74	16	10.09	0.03555	EVM0000335;EVM0000704;EVM0003751;EVM0004050;EVM0005038;EVM0009742;EVM0010606;EVM0011270;EVM0011783;EVM0012172;EVM0012597;EVM0019613;EVM0021115;EVM0021561;EVM0026352;EVM0027218
Biological Process	GO:0009834	plant-type secondary cell wall biogenesis	12	3	1.64	0.0356	EVM0005407;EVM0010899;EVM0020179
Biological Process	GO:0008652	cellular amino acid biosynthetic process	167	36	22.77	0.03669	EVM0000151;EVM0001847;EVM0001849;EVM0002036;EVM0002300;EVM0004021;EVM0004705;EVM0004820;EVM0004925;EVM0005543;EVM0005781;EVM0005979;EVM0008403;EVM0008546;EVM0009554;EVM0010377;EVM0010497;EVM0012106;EVM0012755;EVM0013396;EVM0013804;EVM0013876;EVM0014669;EVM0015425;EVM0015484;EVM0015593;EVM0016647;EVM0017352;EVM0017583;EVM0017826;EVM0019248;EVM0020176;EVM0023188;EVM0023510;EVM0027164;ONT.16282
Biological Process	GO:0008156	negative regulation of DNA replication	8	4	1.09	0.03686	EVM0005871;EVM0010025;EVM0012607;EVM0020767
Biological Process	GO:2000104	negative regulation of DNA-dependent DNA replication	8	4	1.09	0.03686	EVM0005871;EVM0010025;EVM0012607;EVM0020767
Biological Process	GO:0009628	response to abiotic stimulus	405	60	55.22	0.03724	EVM0002385;EVM0002467;EVM0003358;EVM0003470;EVM0004093;EVM0004481;EVM0004989;EVM0005293;EVM0005361;EVM0005397;EVM0005590;EVM0005659;EVM0005871;EVM0006007;EVM0007435;EVM0007471;EVM0007964;EVM0008189;EVM0009013;EVM0009708;EVM0009850;EVM0009888;EVM0010025;EVM0011843;EVM0011846;EVM0011923;EVM0012450;EVM0012753;EVM0014044;EVM0014505;EVM0014602;EVM0014801;EVM0015287;EVM0016005;EVM0016055;EVM0016532;EVM…
Biological Process	GO:0045333	cellular respiration	69	17	9.41	0.03743	EVM0001480;EVM0001883;EVM0002258;EVM0002393;EVM0002625;EVM0008362;EVM0009168;EVM0009306;EVM0013143;EVM0013575;EVM0014788;EVM0017515;EVM0018343;EVM0019220;EVM0021609;EVM0027182;ONT.14481
Biological Process	GO:0009755	hormone-mediated signaling pathway	262	42	35.73	0.03753	EVM0000270;EVM0000632;EVM0001084;EVM0002038;EVM0002307;EVM0002334;EVM0003038;EVM0003458;EVM0004349;EVM0005030;EVM0005063;EVM0005868;EVM0006282;EVM0006475;EVM0006594;EVM0006652;EVM0007876;EVM0008414;EVM0008642;EVM0009270;EVM0009745;EVM0009850;EVM0010879;EVM0011101;EVM0011843;EVM0011993;EVM0012364;EVM0012753;EVM0012795;EVM0013086;EVM0013921;EVM0014133;EVM0018802;EVM0021151;EVM0024138;EVM0024215;EVM…
Biological Process	GO:0007140	male meiotic nuclear division	11	5	1.5	0.03768	EVM0004990;EVM0009801;EVM0009832;EVM0012496;EVM0014649
Biological Process	GO:0043161	proteasome-mediated ubiquitin-dependent protein catabolic process	128	23	17.45	0.03808	EVM0003102;EVM0004600;EVM0005286;EVM0005674;EVM0005871;EVM0006939;EVM0007127;EVM0007432;EVM0008887;EVM0009057;EVM0009531;EVM0010025;EVM0011843;EVM0014447;EVM0016886;EVM0017177;EVM0018484;EVM0019220;EVM0019862;EVM0021122;EVM0023690;EVM0026646;EVM0028003
Biological Process	GO:0051053	negative regulation of DNA metabolic process	10	4	1.36	0.0381	EVM0005871;EVM0010025;EVM0012607;EVM0020767
Biological Process	GO:0080167	response to karrikin	16	3	2.18	0.03844	EVM0011843;EVM0016055;EVM0026784
Biological Process	GO:0048545	response to steroid hormone	23	6	3.14	0.03852	EVM0003038;EVM0003188;EVM0005868;EVM0008414;EVM0011101;EVM0012753
Biological Process	GO:0044238	primary metabolic process	6265	865	854.26	0.03894	EVM0000032;EVM0000041;EVM0000046;EVM0000103;EVM0000151;EVM0000196;EVM0000205;EVM0000238;EVM0000279;EVM0000295;EVM0000308;EVM0000335;EVM0000361;EVM0000374;EVM0000406;EVM0000539;EVM0000601;EVM0000606;EVM0000626;EVM0000635;EVM0000658;EVM0000704;EVM0000735;EVM0000744;EVM0000747;EVM0000756;EVM0000801;EVM0000831;EVM0000845;EVM0000901;EVM0001009;EVM0001035;EVM0001044;EVM0001045;EVM0001053;EVM0001079;EVM…
Biological Process	GO:0071396	cellular response to lipid	114	19	15.54	0.0394	EVM0003038;EVM0003188;EVM0003458;EVM0004257;EVM0005063;EVM0005868;EVM0006201;EVM0008414;EVM0009270;EVM0009850;EVM0011101;EVM0011843;EVM0012364;EVM0012753;EVM0013086;EVM0018802;EVM0019498;EVM0024285;EVM0025903
Biological Process	GO:0019856	pyrimidine nucleobase biosynthetic process	14	0	1.91	0.04	--
Biological Process	GO:0072528	pyrimidine-containing compound biosynthetic process	40	7	5.45	0.0401	EVM0001035;EVM0007522;EVM0010745;EVM0015484;EVM0018955;EVM0022533;EVM0026419
Biological Process	GO:0019320	hexose catabolic process	26	9	3.55	0.04069	EVM0000335;EVM0000704;EVM0003751;EVM0005038;EVM0009742;EVM0010606;EVM0011270;EVM0012597;EVM0027218
Biological Process	GO:0007021	tubulin complex assembly	3	0	0.41	0.04143	--
Biological Process	GO:0006206	pyrimidine nucleobase metabolic process	15	0	2.05	0.04209	--
Biological Process	GO:0009250	glucan biosynthetic process	80	16	10.91	0.04233	EVM0000601;EVM0002082;EVM0006202;EVM0009080;EVM0009397;EVM0010362;EVM0013176;EVM0015103;EVM0018867;EVM0019492;EVM0021479;EVM0021688;EVM0022451;EVM0023662;EVM0025143;EVM0027363
Biological Process	GO:0009066	aspartate family amino acid metabolic process	34	11	4.64	0.04293	EVM0002300;EVM0004820;EVM0005979;EVM0008546;EVM0009554;EVM0011069;EVM0013396;EVM0013804;EVM0013876;EVM0017826;EVM0025901
Biological Process	GO:0000349	generation of catalytic spliceosome for first transesterification step	2	2	0.27	0.04344	EVM0017666;EVM0024143
Biological Process	GO:0042273	ribosomal large subunit biogenesis	48	14	6.55	0.04396	EVM0008051;EVM0008659;EVM0009477;EVM0011149;EVM0011429;EVM0011694;EVM0012092;EVM0012324;EVM0014558;EVM0016829;EVM0019072;EVM0019146;EVM0019636;EVM0024183
Biological Process	GO:0009742	brassinosteroid mediated signaling pathway	17	5	2.32	0.04397	EVM0003038;EVM0005868;EVM0008414;EVM0011101;EVM0012753
Biological Process	GO:0071367	cellular response to brassinosteroid stimulus	17	5	2.32	0.04397	EVM0003038;EVM0005868;EVM0008414;EVM0011101;EVM0012753
Biological Process	GO:0018904	ether metabolic process	6	1	0.82	0.04399	EVM0012735
Biological Process	GO:0006662	glycerol ether metabolic process	6	1	0.82	0.04399	EVM0012735
Biological Process	GO:2000762	regulation of phenylpropanoid metabolic process	4	2	0.55	0.04416	EVM0008249;EVM0016491
Biological Process	GO:0061640	cytoskeleton-dependent cytokinesis	72	12	9.82	0.04424	EVM0001541;EVM0002106;EVM0005407;EVM0005871;EVM0006007;EVM0009859;EVM0010025;EVM0010899;EVM0011750;EVM0018869;EVM0020179;EVM0027798
Biological Process	GO:0044770	cell cycle phase transition	31	11	4.23	0.04439	EVM0009013;EVM0015787;EVM0016745;EVM0018791;EVM0019729;EVM0023772;EVM0024042;EVM0024215;EVM0025022;EVM0027513;EVM0027617
Biological Process	GO:0051273	beta-glucan metabolic process	87	15	11.86	0.04523	EVM0000601;EVM0002082;EVM0002637;EVM0009080;EVM0009397;EVM0010362;EVM0010411;EVM0015103;EVM0019492;EVM0020670;EVM0021599;EVM0022451;EVM0023662;EVM0025143;EVM0027363
Biological Process	GO:0006556	S-adenosylmethionine biosynthetic process	6	3	0.82	0.04597	EVM0001849;EVM0010377;EVM0012106
Biological Process	GO:0001101	response to acid chemical	263	40	35.86	0.04687	EVM0000957;EVM0001084;EVM0003358;EVM0003458;EVM0004093;EVM0004257;EVM0005030;EVM0005063;EVM0005293;EVM0005868;EVM0006201;EVM0006652;EVM0007184;EVM0007435;EVM0007964;EVM0008414;EVM0009270;EVM0009850;EVM0009888;EVM0010468;EVM0011843;EVM0011923;EVM0012364;EVM0012450;EVM0013086;EVM0014044;EVM0014133;EVM0014505;EVM0015287;EVM0015320;EVM0018802;EVM0019051;EVM0019498;EVM0019824;EVM0024239;EVM0024285;EVM…
Biological Process	GO:0007167	enzyme linked receptor protein signaling pathway	5	3	0.68	0.04717	EVM0002737;EVM0005871;EVM0010025
Biological Process	GO:0016477	cell migration	5	3	0.68	0.04717	EVM0003188;EVM0005871;EVM0010025
Biological Process	GO:1901564	organonitrogen compound metabolic process	1093	167	149.04	0.04813	EVM0000151;EVM0000295;EVM0000335;EVM0000704;EVM0000747;EVM0000801;EVM0000901;EVM0001035;EVM0001480;EVM0001847;EVM0001849;EVM0001883;EVM0002036;EVM0002062;EVM0002300;EVM0002428;EVM0002625;EVM0002737;EVM0002910;EVM0002966;EVM0003102;EVM0003188;EVM0003751;EVM0004021;EVM0004421;EVM0004460;EVM0004469;EVM0004705;EVM0004820;EVM0004925;EVM0004926;EVM0005038;EVM0005063;EVM0005286;EVM0005397;EVM0005543;EVM…
Biological Process	GO:0006730	one-carbon metabolic process	21	8	2.86	0.04827	EVM0001849;EVM0002741;EVM0010377;EVM0012106;EVM0012932;EVM0015484;EVM0016647;EVM0025901
Biological Process	GO:0015979	photosynthesis	119	31	16.23	0.04839	EVM0002467;EVM0004329;EVM0004434;EVM0005397;EVM0005839;EVM0009072;EVM0009841;EVM0010239;EVM0011740;EVM0011834;EVM0011923;EVM0011960;EVM0012168;EVM0016113;EVM0016298;EVM0016966;EVM0017012;EVM0017023;EVM0019935;EVM0020681;EVM0020879;EVM0021174;EVM0021483;EVM0023401;EVM0023739;EVM0023814;EVM0024105;EVM0024519;EVM0024805;EVM0026376;ONT.13379
Biological Process	GO:0046365	monosaccharide catabolic process	27	9	3.68	0.04849	EVM0000335;EVM0000704;EVM0003751;EVM0005038;EVM0009742;EVM0010606;EVM0011270;EVM0012597;EVM0027218
Biological Process	GO:1901293	nucleoside phosphate biosynthetic process	129	20	17.59	0.04888	EVM0001035;EVM0001480;EVM0002910;EVM0006282;EVM0007479;EVM0007522;EVM0008126;EVM0010709;EVM0010745;EVM0011153;EVM0011466;EVM0011607;EVM0015484;EVM0015545;EVM0017576;EVM0018456;EVM0019003;EVM0022533;EVM0025923;ONT.16482
Biological Process	GO:0009165	nucleotide biosynthetic process	129	20	17.59	0.04888	EVM0001035;EVM0001480;EVM0002910;EVM0006282;EVM0007479;EVM0007522;EVM0008126;EVM0010709;EVM0010745;EVM0011153;EVM0011466;EVM0011607;EVM0015484;EVM0015545;EVM0017576;EVM0018456;EVM0019003;EVM0022533;EVM0025923;ONT.16482
Biological Process	GO:0009116	nucleoside metabolic process	179	34	24.41	0.04921	EVM0001035;EVM0001480;EVM0001849;EVM0001883;EVM0002625;EVM0002910;EVM0003188;EVM0007522;EVM0007540;EVM0008126;EVM0008554;EVM0009850;EVM0010377;EVM0010709;EVM0011153;EVM0011466;EVM0012106;EVM0013575;EVM0014671;EVM0014842;EVM0014862;EVM0015449;EVM0015545;EVM0016573;EVM0017576;EVM0018343;EVM0018456;EVM0018802;EVM0021366;EVM0021618;EVM0022872;EVM0025347;ONT.14481;ONT.16482
Biological Process	GO:1903047	mitotic cell cycle process	93	22	12.68	0.04974	EVM0004256;EVM0005871;EVM0006007;EVM0009859;EVM0010025;EVM0010299;EVM0011750;EVM0011810;EVM0013429;EVM0015787;EVM0016745;EVM0018791;EVM0019729;EVM0019862;EVM0021641;EVM0023772;EVM0024042;EVM0025022;EVM0027513;EVM0027617;EVM0027798;EVM0027954
Biological Process	GO:0032876	negative regulation of DNA endoreduplication	3	2	0.41	0.05107	EVM0005871;EVM0010025
Biological Process	GO:0006099	tricarboxylic acid cycle	47	11	6.41	0.05179	EVM0002258;EVM0002393;EVM0008362;EVM0009168;EVM0009306;EVM0013143;EVM0014788;EVM0017515;EVM0018343;EVM0021609;EVM0027182
Biological Process	GO:0010090	trichome morphogenesis	17	5	2.32	0.05201	EVM0011336;EVM0014564;EVM0017621;EVM0019498;EVM0023670
Biological Process	GO:0023014	signal transduction by protein phosphorylation	9	4	1.23	0.05219	EVM0004257;EVM0005871;EVM0006201;EVM0010025
Biological Process	GO:1902533	positive regulation of intracellular signal transduction	9	4	1.23	0.05219	EVM0004257;EVM0005871;EVM0006201;EVM0010025
Biological Process	GO:0010498	proteasomal protein catabolic process	130	23	17.73	0.05249	EVM0003102;EVM0004600;EVM0005286;EVM0005674;EVM0005871;EVM0006939;EVM0007127;EVM0007432;EVM0008887;EVM0009057;EVM0009531;EVM0010025;EVM0011843;EVM0014447;EVM0016886;EVM0017177;EVM0018484;EVM0019220;EVM0019862;EVM0021122;EVM0023690;EVM0026646;EVM0028003
Biological Process	GO:0005991	trehalose metabolic process	18	4	2.45	0.05251	EVM0000361;EVM0001158;EVM0015512;EVM0024817
Biological Process	GO:0006739	NADP metabolic process	28	8	3.82	0.0527	EVM0000335;EVM0000704;EVM0003751;EVM0005038;EVM0009742;EVM0010606;EVM0011270;EVM0027218
Biological Process	GO:0051340	regulation of ligase activity	3	2	0.41	0.0537	EVM0005871;EVM0010025
Biological Process	GO:0051438	regulation of ubiquitin-protein transferase activity	3	2	0.41	0.0537	EVM0005871;EVM0010025
Biological Process	GO:0007094	mitotic spindle assembly checkpoint	11	5	1.5	0.05474	EVM0018791;EVM0019729;EVM0023772;EVM0024042;EVM0027513
Biological Process	GO:0071173	spindle assembly checkpoint	11	5	1.5	0.05474	EVM0018791;EVM0019729;EVM0023772;EVM0024042;EVM0027513
Biological Process	GO:0071174	mitotic spindle checkpoint	11	5	1.5	0.05474	EVM0018791;EVM0019729;EVM0023772;EVM0024042;EVM0027513
Biological Process	GO:0031577	spindle checkpoint	11	5	1.5	0.05474	EVM0018791;EVM0019729;EVM0023772;EVM0024042;EVM0027513
Biological Process	GO:1902100	negative regulation of metaphase/anaphase transition of cell cycle	11	5	1.5	0.05474	EVM0018791;EVM0019729;EVM0023772;EVM0024042;EVM0027513
Biological Process	GO:0045841	negative regulation of mitotic metaphase/anaphase transition	11	5	1.5	0.05474	EVM0018791;EVM0019729;EVM0023772;EVM0024042;EVM0027513
Biological Process	GO:0006098	pentose-phosphate shunt	23	8	3.14	0.05485	EVM0000335;EVM0000704;EVM0003751;EVM0005038;EVM0009742;EVM0010606;EVM0011270;EVM0027218
Biological Process	GO:0006740	NADPH regeneration	23	8	3.14	0.05485	EVM0000335;EVM0000704;EVM0003751;EVM0005038;EVM0009742;EVM0010606;EVM0011270;EVM0027218
Biological Process	GO:0045786	negative regulation of cell cycle	28	10	3.82	0.05612	EVM0005871;EVM0009013;EVM0010025;EVM0016745;EVM0018791;EVM0019729;EVM0021641;EVM0023772;EVM0024042;EVM0027513
Biological Process	GO:0000375	RNA splicing, via transesterification reactions	117	21	15.95	0.05786	EVM0001198;EVM0001628;EVM0002510;EVM0002644;EVM0005132;EVM0005634;EVM0010334;EVM0011548;EVM0013107;EVM0017666;EVM0017810;EVM0019208;EVM0020208;EVM0023841;EVM0023963;EVM0024143;EVM0024856;EVM0025693;EVM0027153;EVM0027983;ONT.4423
Biological Process	GO:0000377	RNA splicing, via transesterification reactions with bulged adenosine as nucleophile	117	21	15.95	0.05786	EVM0001198;EVM0001628;EVM0002510;EVM0002644;EVM0005132;EVM0005634;EVM0010334;EVM0011548;EVM0013107;EVM0017666;EVM0017810;EVM0019208;EVM0020208;EVM0023841;EVM0023963;EVM0024143;EVM0024856;EVM0025693;EVM0027153;EVM0027983;ONT.4423
Biological Process	GO:0044272	sulfur compound biosynthetic process	70	17	9.54	0.058	EVM0001849;EVM0002300;EVM0004478;EVM0004820;EVM0005979;EVM0009554;EVM0010377;EVM0010497;EVM0012106;EVM0012755;EVM0013396;EVM0013762;EVM0017348;EVM0017826;EVM0018456;EVM0018955;EVM0026419
Biological Process	GO:0051865	protein autoubiquitination	22	2	3	0.0581	EVM0000295;EVM0000801
Biological Process	GO:0009067	aspartate family amino acid biosynthetic process	30	9	4.09	0.05845	EVM0002300;EVM0004820;EVM0005979;EVM0008546;EVM0009554;EVM0013396;EVM0013804;EVM0013876;EVM0017826
Biological Process	GO:0046655	folic acid metabolic process	3	1	0.41	0.05863	EVM0015425
Biological Process	GO:0046656	folic acid biosynthetic process	3	1	0.41	0.05863	EVM0015425
Biological Process	GO:0072527	pyrimidine-containing compound metabolic process	46	8	6.27	0.05868	EVM0001035;EVM0007522;EVM0010745;EVM0015484;EVM0018955;EVM0022533;EVM0026419;ONT.8914
Biological Process	GO:1901701	cellular response to oxygen-containing compound	239	44	32.59	0.05881	EVM0001084;EVM0003038;EVM0003302;EVM0003458;EVM0003645;EVM0003916;EVM0004257;EVM0004315;EVM0004606;EVM0005030;EVM0005063;EVM0005868;EVM0006201;EVM0006595;EVM0006652;EVM0008414;EVM0009270;EVM0009850;EVM0010686;EVM0011101;EVM0011843;EVM0012129;EVM0012281;EVM0012364;EVM0012753;EVM0013086;EVM0014133;EVM0015202;EVM0015306;EVM0015650;EVM0016140;EVM0016787;EVM0017137;EVM0018364;EVM0018802;EVM0019498;EVM…
Biological Process	GO:1901991	negative regulation of mitotic cell cycle phase transition	17	7	2.32	0.05894	EVM0016745;EVM0018791;EVM0019729;EVM0023772;EVM0024042;EVM0025022;EVM0027513
Biological Process	GO:0007093	mitotic cell cycle checkpoint	17	7	2.32	0.05894	EVM0016745;EVM0018791;EVM0019729;EVM0023772;EVM0024042;EVM0025022;EVM0027513
Biological Process	GO:0009734	auxin-activated signaling pathway	107	24	14.59	0.05902	EVM0000270;EVM0000632;EVM0001084;EVM0002307;EVM0002334;EVM0004349;EVM0006282;EVM0006475;EVM0006594;EVM0007876;EVM0008642;EVM0009745;EVM0010879;EVM0011993;EVM0012753;EVM0012795;EVM0013921;EVM0021151;EVM0024138;EVM0024215;EVM0025242;EVM0026407;EVM0027652;EVM0027975
Biological Process	GO:0007142	male meiosis II	5	3	0.68	0.05936	EVM0004990;EVM0009801;EVM0014649
Biological Process	GO:0030243	cellulose metabolic process	71	14	9.68	0.05936	EVM0000601;EVM0002082;EVM0002637;EVM0009080;EVM0010362;EVM0010411;EVM0015103;EVM0019492;EVM0020670;EVM0021599;EVM0022451;EVM0023662;EVM0025143;EVM0027363
Biological Process	GO:0030162	regulation of proteolysis	39	7	5.32	0.05996	EVM0005871;EVM0009531;EVM0010025;EVM0016886;EVM0019220;EVM0021122;EVM0028003
Biological Process	GO:0006414	translational elongation	17	5	2.32	0.06001	EVM0011042;EVM0013203;EVM0016909;EVM0021498;EVM0021583
Biological Process	GO:0071407	cellular response to organic cyclic compound	39	6	5.32	0.06106	EVM0003038;EVM0003188;EVM0005868;EVM0008414;EVM0011101;EVM0012753
Biological Process	GO:0071365	cellular response to auxin stimulus	111	24	15.14	0.06132	EVM0000270;EVM0000632;EVM0001084;EVM0002307;EVM0002334;EVM0004349;EVM0006282;EVM0006475;EVM0006594;EVM0007876;EVM0008642;EVM0009745;EVM0010879;EVM0011993;EVM0012753;EVM0012795;EVM0013921;EVM0021151;EVM0024138;EVM0024215;EVM0025242;EVM0026407;EVM0027652;EVM0027975
Biological Process	GO:0071482	cellular response to light stimulus	20	5	2.73	0.06152	EVM0005871;EVM0010025;EVM0014602;EVM0020973;EVM0023899
Biological Process	GO:0071478	cellular response to radiation	20	5	2.73	0.06152	EVM0005871;EVM0010025;EVM0014602;EVM0020973;EVM0023899
Biological Process	GO:0044247	cellular polysaccharide catabolic process	28	4	3.82	0.06168	EVM0002637;EVM0010411;EVM0020670;EVM0021599
Biological Process	GO:0009251	glucan catabolic process	28	4	3.82	0.06168	EVM0002637;EVM0010411;EVM0020670;EVM0021599
Biological Process	GO:0046496	nicotinamide nucleotide metabolic process	40	9	5.45	0.06198	EVM0000335;EVM0000704;EVM0003751;EVM0005038;EVM0009742;EVM0010606;EVM0011270;EVM0019003;EVM0027218
Biological Process	GO:0019362	pyridine nucleotide metabolic process	40	9	5.45	0.06198	EVM0000335;EVM0000704;EVM0003751;EVM0005038;EVM0009742;EVM0010606;EVM0011270;EVM0019003;EVM0027218
Biological Process	GO:0006935	chemotaxis	2	1	0.27	0.06254	EVM0006007
Biological Process	GO:0042330	taxis	2	1	0.27	0.06254	EVM0006007
Biological Process	GO:0006220	pyrimidine nucleotide metabolic process	29	6	3.95	0.06319	EVM0001035;EVM0007522;EVM0010745;EVM0015484;EVM0022533;ONT.8914
Biological Process	GO:0009739	response to gibberellin	21	4	2.86	0.06422	EVM0000957;EVM0010468;EVM0011843;EVM0015287
Biological Process	GO:1901575	organic substance catabolic process	843	139	114.95	0.06437	EVM0000032;EVM0000335;EVM0000704;EVM0000845;EVM0000901;EVM0000920;EVM0001416;EVM0002637;EVM0003102;EVM0003188;EVM0003276;EVM0003751;EVM0003780;EVM0003981;EVM0004050;EVM0004087;EVM0004600;EVM0004826;EVM0005038;EVM0005110;EVM0005286;EVM0005646;EVM0005674;EVM0005871;EVM0006095;EVM0006357;EVM0006362;EVM0006727;EVM0006736;EVM0006939;EVM0007127;EVM0007432;EVM0007448;EVM0007616;EVM0007952;EVM0007981;EVM…
Biological Process	GO:0009608	response to symbiont	3	0	0.41	0.06476	--
Biological Process	GO:0042886	amide transport	92	13	12.54	0.06497	EVM0001105;EVM0003188;EVM0003451;EVM0004016;EVM0005871;EVM0010025;EVM0012450;EVM0015482;EVM0019836;EVM0020039;EVM0021618;EVM0027442;EVM0027798
Biological Process	GO:0006995	cellular response to nitrogen starvation	2	1	0.27	0.06581	EVM0004481
Biological Process	GO:0009086	methionine biosynthetic process	17	6	2.32	0.06616	EVM0002300;EVM0004820;EVM0005979;EVM0009554;EVM0013396;EVM0017826
Biological Process	GO:0031297	replication fork processing	4	1	0.55	0.06725	EVM0020950
Biological Process	GO:0006221	pyrimidine nucleotide biosynthetic process	26	5	3.55	0.06805	EVM0001035;EVM0007522;EVM0010745;EVM0015484;EVM0022533
Biological Process	GO:0042549	photosystem II stabilization	4	2	0.55	0.06814	EVM0010239;EVM0016113
Biological Process	GO:0045089	positive regulation of innate immune response	17	3	2.32	0.06862	EVM0005072;EVM0009850;EVM0018802
Biological Process	GO:0006970	response to osmotic stress	73	14	9.95	0.06977	EVM0002385;EVM0003470;EVM0004481;EVM0006007;EVM0009850;EVM0011843;EVM0012753;EVM0014505;EVM0017258;EVM0018802;EVM0019051;EVM0024679;EVM0025131;EVM0025150
Biological Process	GO:0014070	response to organic cyclic compound	63	10	8.59	0.06992	EVM0003038;EVM0003188;EVM0005293;EVM0005868;EVM0006007;EVM0008414;EVM0009888;EVM0011101;EVM0012753;EVM0015287
Biological Process	GO:0006417	regulation of translation	28	6	3.82	0.07035	EVM0002326;EVM0004257;EVM0006201;EVM0016005;EVM0020282;EVM0021573
Biological Process	GO:0050667	homocysteine metabolic process	6	3	0.82	0.07051	EVM0004421;EVM0005979;EVM0006448
Biological Process	GO:0009092	homoserine metabolic process	6	3	0.82	0.07051	EVM0004421;EVM0005979;EVM0006448
Biological Process	GO:0019346	transsulfuration	6	3	0.82	0.07051	EVM0004421;EVM0005979;EVM0006448
Biological Process	GO:0071554	cell wall organization or biogenesis	403	67	54.95	0.07077	EVM0000601;EVM0000849;EVM0000901;EVM0001541;EVM0001756;EVM0002082;EVM0002106;EVM0002571;EVM0002805;EVM0003075;EVM0004087;EVM0005000;EVM0005115;EVM0005407;EVM0006500;EVM0006727;EVM0006764;EVM0008132;EVM0008540;EVM0009080;EVM0009215;EVM0009241;EVM0009859;EVM0010362;EVM0010388;EVM0010469;EVM0010691;EVM0010810;EVM0010826;EVM0010899;EVM0011576;EVM0013034;EVM0013090;EVM0013817;EVM0013878;EVM0015103;EVM…
Biological Process	GO:0071214	cellular response to abiotic stimulus	35	6	4.77	0.07148	EVM0002385;EVM0005871;EVM0010025;EVM0014602;EVM0020973;EVM0023899
Biological Process	GO:0000075	cell cycle checkpoint	25	9	3.41	0.07163	EVM0009013;EVM0016745;EVM0018791;EVM0019729;EVM0020767;EVM0023772;EVM0024042;EVM0025022;EVM0027513
Biological Process	GO:1901990	regulation of mitotic cell cycle phase transition	25	9	3.41	0.07226	EVM0015787;EVM0016745;EVM0018791;EVM0019729;EVM0023772;EVM0024042;EVM0025022;EVM0027513;EVM0027617
Biological Process	GO:0030245	cellulose catabolic process	25	4	3.41	0.07311	EVM0002637;EVM0010411;EVM0020670;EVM0021599
Biological Process	GO:0051275	beta-glucan catabolic process	25	4	3.41	0.07311	EVM0002637;EVM0010411;EVM0020670;EVM0021599
Biological Process	GO:0006489	dolichyl diphosphate biosynthetic process	2	1	0.27	0.07323	EVM0009860
Biological Process	GO:0046465	dolichyl diphosphate metabolic process	2	1	0.27	0.07323	EVM0009860
Biological Process	GO:0009060	aerobic respiration	48	11	6.55	0.07421	EVM0002258;EVM0002393;EVM0008362;EVM0009168;EVM0009306;EVM0013143;EVM0014788;EVM0017515;EVM0018343;EVM0021609;EVM0027182
Biological Process	GO:0015833	peptide transport	91	13	12.41	0.07439	EVM0001105;EVM0003188;EVM0003451;EVM0004016;EVM0005871;EVM0010025;EVM0012450;EVM0015482;EVM0019836;EVM0020039;EVM0021618;EVM0027442;EVM0027798
Biological Process	GO:0032467	positive regulation of cytokinesis	2	0	0.27	0.07537	--
Biological Process	GO:2000694	regulation of phragmoplast microtubule organization	2	0	0.27	0.07537	--
Biological Process	GO:0080175	phragmoplast microtubule organization	2	0	0.27	0.07537	--
Biological Process	GO:1901334	lactone metabolic process	2	0	0.27	0.07569	--
Biological Process	GO:1901336	lactone biosynthetic process	2	0	0.27	0.07569	--
Biological Process	GO:0097237	cellular response to toxic substance	13	2	1.77	0.07602	EVM0002476;EVM0021414
Biological Process	GO:0007155	cell adhesion	7	2	0.95	0.07641	EVM0003188;EVM0027798
Biological Process	GO:0022610	biological adhesion	7	2	0.95	0.07641	EVM0003188;EVM0027798
Biological Process	GO:0007264	small GTPase mediated signal transduction	38	10	5.18	0.07651	EVM0004037;EVM0013565;EVM0014378;EVM0018876;EVM0018881;EVM0020309;EVM0023120;EVM0023288;EVM0024126;EVM0024607
Biological Process	GO:1901566	organonitrogen compound biosynthetic process	431	74	58.77	0.07678	EVM0000151;EVM0001035;EVM0001480;EVM0001847;EVM0001849;EVM0002036;EVM0002062;EVM0002300;EVM0002910;EVM0004021;EVM0004460;EVM0004705;EVM0004820;EVM0004925;EVM0005543;EVM0005781;EVM0005979;EVM0007522;EVM0007540;EVM0007691;EVM0007750;EVM0008126;EVM0008403;EVM0008546;EVM0009554;EVM0010230;EVM0010377;EVM0010497;EVM0010709;EVM0010745;EVM0011153;EVM0011466;EVM0012106;EVM0012755;EVM0013396;EVM0013804;EVM…
Biological Process	GO:0035383	thioester metabolic process	19	5	2.59	0.07707	EVM0004478;EVM0013762;EVM0017348;EVM0018456;EVM0018890
Biological Process	GO:0006637	acyl-CoA metabolic process	19	5	2.59	0.07707	EVM0004478;EVM0013762;EVM0017348;EVM0018456;EVM0018890
Biological Process	GO:1901657	glycosyl compound metabolic process	191	36	26.04	0.07763	EVM0001035;EVM0001480;EVM0001849;EVM0001883;EVM0002625;EVM0002910;EVM0003188;EVM0005063;EVM0007522;EVM0007540;EVM0008126;EVM0008554;EVM0009850;EVM0010377;EVM0010709;EVM0011153;EVM0011466;EVM0012106;EVM0013575;EVM0014671;EVM0014842;EVM0014862;EVM0015449;EVM0015545;EVM0016573;EVM0017576;EVM0018343;EVM0018456;EVM0018802;EVM0021366;EVM0021618;EVM0022872;EVM0025347;ONT.14481;ONT.16482;ONT.6883
Biological Process	GO:0000209	protein polyubiquitination	45	8	6.14	0.07793	EVM0006095;EVM0009013;EVM0016745;EVM0023690;EVM0024143;EVM0026185;EVM0026693;EVM0027060
Biological Process	GO:0071215	cellular response to abscisic acid stimulus	87	15	11.86	0.07804	EVM0003458;EVM0004257;EVM0005063;EVM0005868;EVM0006201;EVM0008414;EVM0009270;EVM0009850;EVM0011843;EVM0012364;EVM0013086;EVM0018802;EVM0019498;EVM0024285;EVM0025903
Biological Process	GO:0009642	response to light intensity	36	6	4.91	0.07811	EVM0002467;EVM0004093;EVM0009708;EVM0011923;EVM0025101;EVM0027798
Biological Process	GO:0090069	regulation of ribosome biogenesis	3	0	0.41	0.07819	--
Biological Process	GO:0010267	production of ta-siRNAs involved in RNA interference	3	0	0.41	0.07889	--
Biological Process	GO:0035384	thioester biosynthetic process	11	4	1.5	0.08011	EVM0004478;EVM0013762;EVM0017348;EVM0018456
Biological Process	GO:0071616	acyl-CoA biosynthetic process	11	4	1.5	0.08011	EVM0004478;EVM0013762;EVM0017348;EVM0018456
Biological Process	GO:0010082	regulation of root meristem growth	2	0	0.27	0.08072	--
Biological Process	GO:0080036	regulation of cytokinin-activated signaling pathway	6	1	0.82	0.08082	EVM0002038
Biological Process	GO:0002100	tRNA wobble adenosine to inosine editing	3	0	0.41	0.08174	--
Biological Process	GO:0019520	aldonic acid metabolic process	3	2	0.41	0.0824	EVM0000704;EVM0009742
Biological Process	GO:0019521	D-gluconate metabolic process	3	2	0.41	0.0824	EVM0000704;EVM0009742
Biological Process	GO:0046490	isopentenyl diphosphate metabolic process	11	3	1.5	0.08313	EVM0012002;EVM0018890;EVM0026247
Biological Process	GO:0009240	isopentenyl diphosphate biosynthetic process	11	3	1.5	0.08313	EVM0012002;EVM0018890;EVM0026247
Biological Process	GO:0070585	protein localization to mitochondrion	36	6	4.91	0.08321	EVM0000092;EVM0001216;EVM0005871;EVM0007786;EVM0010025;EVM0012450
Biological Process	GO:0072655	establishment of protein localization to mitochondrion	36	6	4.91	0.08321	EVM0000092;EVM0001216;EVM0005871;EVM0007786;EVM0010025;EVM0012450
Biological Process	GO:0006626	protein targeting to mitochondrion	36	6	4.91	0.08321	EVM0000092;EVM0001216;EVM0005871;EVM0007786;EVM0010025;EVM0012450
Biological Process	GO:0000910	cytokinesis	77	12	10.5	0.08359	EVM0001541;EVM0002106;EVM0005407;EVM0005871;EVM0006007;EVM0009859;EVM0010025;EVM0010899;EVM0011750;EVM0018869;EVM0020179;EVM0027798
Biological Process	GO:0010071	root meristem specification	2	0	0.27	0.08368	--
Biological Process	GO:0048508	embryonic meristem development	2	0	0.27	0.08368	--
Biological Process	GO:0031344	regulation of cell projection organization	3	2	0.41	0.08399	EVM0003188;EVM0005305
Biological Process	GO:0060491	regulation of cell projection assembly	3	2	0.41	0.08399	EVM0003188;EVM0005305
Biological Process	GO:0005977	glycogen metabolic process	11	4	1.5	0.08439	EVM0006202;EVM0013176;EVM0021479;EVM0021688
Biological Process	GO:0005978	glycogen biosynthetic process	11	4	1.5	0.08439	EVM0006202;EVM0013176;EVM0021479;EVM0021688
Biological Process	GO:0006112	energy reserve metabolic process	11	4	1.5	0.08439	EVM0006202;EVM0013176;EVM0021479;EVM0021688
Biological Process	GO:0009071	serine family amino acid catabolic process	7	3	0.95	0.08538	EVM0019246;EVM0023753;EVM0025094
Biological Process	GO:0044712	single-organism catabolic process	399	77	54.41	0.08576	EVM0000335;EVM0000704;EVM0000845;EVM0000920;EVM0003188;EVM0003302;EVM0003645;EVM0003751;EVM0003916;EVM0004050;EVM0004315;EVM0004606;EVM0005038;EVM0005110;EVM0005646;EVM0006362;EVM0006736;EVM0006939;EVM0007448;EVM0007616;EVM0009421;EVM0009742;EVM0009770;EVM0009850;EVM0010606;EVM0010686;EVM0010858;EVM0011128;EVM0011270;EVM0011707;EVM0011783;EVM0011874;EVM0011907;EVM0012129;EVM0012172;EVM0012281;EVM…
Biological Process	GO:0000271	polysaccharide biosynthetic process	109	18	14.86	0.08647	EVM0000601;EVM0002082;EVM0006202;EVM0008132;EVM0009080;EVM0009397;EVM0010362;EVM0013176;EVM0015103;EVM0018867;EVM0019492;EVM0021479;EVM0021688;EVM0022048;EVM0022451;EVM0023662;EVM0025143;EVM0027363
Biological Process	GO:0044264	cellular polysaccharide metabolic process	166	28	22.63	0.08672	EVM0000601;EVM0002082;EVM0002637;EVM0002805;EVM0005000;EVM0006202;EVM0006500;EVM0009080;EVM0009397;EVM0010362;EVM0010388;EVM0010411;EVM0010826;EVM0012676;EVM0013176;EVM0013878;EVM0015103;EVM0018867;EVM0019492;EVM0020670;EVM0021479;EVM0021599;EVM0021688;EVM0022451;EVM0023662;EVM0024171;EVM0025143;EVM0027363
Biological Process	GO:0046847	filopodium assembly	3	2	0.41	0.0868	EVM0003188;EVM0006007
Biological Process	GO:0048534	hematopoietic or lymphoid organ development	14	3	1.91	0.08715	EVM0005871;EVM0010025;EVM0023812
Biological Process	GO:0043966	histone H3 acetylation	5	1	0.68	0.08767	EVM0017863
Biological Process	GO:2000280	regulation of root development	9	1	1.23	0.08894	EVM0015320
Biological Process	GO:0042278	purine nucleoside metabolic process	149	28	20.32	0.09093	EVM0001035;EVM0001480;EVM0001849;EVM0001883;EVM0002625;EVM0002910;EVM0003188;EVM0007522;EVM0008126;EVM0009850;EVM0010377;EVM0010709;EVM0011153;EVM0011466;EVM0012106;EVM0013575;EVM0014671;EVM0014862;EVM0015545;EVM0016573;EVM0018343;EVM0018456;EVM0018802;EVM0021366;EVM0021618;EVM0025347;ONT.14481;ONT.16482
Biological Process	GO:0046128	purine ribonucleoside metabolic process	149	28	20.32	0.09093	EVM0001035;EVM0001480;EVM0001849;EVM0001883;EVM0002625;EVM0002910;EVM0003188;EVM0007522;EVM0008126;EVM0009850;EVM0010377;EVM0010709;EVM0011153;EVM0011466;EVM0012106;EVM0013575;EVM0014671;EVM0014862;EVM0015545;EVM0016573;EVM0018343;EVM0018456;EVM0018802;EVM0021366;EVM0021618;EVM0025347;ONT.14481;ONT.16482
Biological Process	GO:0042726	flavin-containing compound metabolic process	19	4	2.59	0.09146	EVM0002062;EVM0019954;EVM0022016;EVM0024840
Biological Process	GO:0042727	flavin-containing compound biosynthetic process	19	4	2.59	0.09146	EVM0002062;EVM0019954;EVM0022016;EVM0024840
Biological Process	GO:0006771	riboflavin metabolic process	19	4	2.59	0.09146	EVM0002062;EVM0019954;EVM0022016;EVM0024840
Biological Process	GO:0009231	riboflavin biosynthetic process	19	4	2.59	0.09146	EVM0002062;EVM0019954;EVM0022016;EVM0024840
Biological Process	GO:0047484	regulation of response to osmotic stress	13	3	1.77	0.09147	EVM0009850;EVM0011843;EVM0018802
Biological Process	GO:0010075	regulation of meristem growth	3	0	0.41	0.09157	--
Biological Process	GO:0044237	cellular metabolic process	5910	840	805.86	0.09162	EVM0000032;EVM0000041;EVM0000046;EVM0000103;EVM0000151;EVM0000196;EVM0000205;EVM0000238;EVM0000295;EVM0000308;EVM0000335;EVM0000361;EVM0000374;EVM0000539;EVM0000601;EVM0000606;EVM0000626;EVM0000635;EVM0000658;EVM0000704;EVM0000747;EVM0000756;EVM0000801;EVM0000901;EVM0000920;EVM0001009;EVM0001035;EVM0001044;EVM0001045;EVM0001158;EVM0001198;EVM0001238;EVM0001239;EVM0001241;EVM0001284;EVM0001294;EVM…
Biological Process	GO:0009737	response to abscisic acid	142	22	19.36	0.09207	EVM0003358;EVM0003458;EVM0004257;EVM0005063;EVM0005868;EVM0006201;EVM0007184;EVM0008414;EVM0009270;EVM0009850;EVM0011843;EVM0011923;EVM0012364;EVM0013086;EVM0015287;EVM0018802;EVM0019498;EVM0019824;EVM0024239;EVM0024285;EVM0025150;EVM0025903
Biological Process	GO:0035556	intracellular signal transduction	167	33	22.77	0.09248	EVM0001121;EVM0001444;EVM0004037;EVM0004257;EVM0004765;EVM0005871;EVM0006201;EVM0007053;EVM0007641;EVM0008374;EVM0009013;EVM0009770;EVM0010025;EVM0013565;EVM0014378;EVM0015012;EVM0016829;EVM0017733;EVM0017916;EVM0018532;EVM0018876;EVM0018881;EVM0019376;EVM0019788;EVM0020309;EVM0021240;EVM0023120;EVM0023288;EVM0024126;EVM0024607;EVM0025055;EVM0026424;EVM0027805
Biological Process	GO:0097306	cellular response to alcohol	103	18	14.04	0.09257	EVM0003038;EVM0003458;EVM0004257;EVM0005063;EVM0005868;EVM0006201;EVM0008414;EVM0009270;EVM0009850;EVM0011101;EVM0011843;EVM0012364;EVM0012753;EVM0013086;EVM0018802;EVM0019498;EVM0024285;EVM0025903
Biological Process	GO:0000470	maturation of LSU-rRNA	17	6	2.32	0.09283	EVM0008051;EVM0009477;EVM0011149;EVM0011694;EVM0016829;EVM0019146
Biological Process	GO:0051781	positive regulation of cell division	6	0	0.82	0.09307	--
Biological Process	GO:0030522	intracellular receptor signaling pathway	8	1	1.09	0.09335	EVM0014602
Biological Process	GO:0016567	protein ubiquitination	203	26	27.68	0.09347	EVM0000295;EVM0000801;EVM0001416;EVM0001512;EVM0003102;EVM0005286;EVM0005659;EVM0005871;EVM0006095;EVM0007127;EVM0008887;EVM0009013;EVM0010025;EVM0011843;EVM0012795;EVM0013086;EVM0013727;EVM0016745;EVM0017177;EVM0023690;EVM0023951;EVM0024143;EVM0026185;EVM0026693;EVM0027060;EVM0027798
Biological Process	GO:0006721	terpenoid metabolic process	45	8	6.14	0.09407	EVM0000046;EVM0003684;EVM0005951;EVM0011843;EVM0013291;EVM0020216;EVM0020416;ONT.6883
Biological Process	GO:1902222	erythrose 4-phosphate/phosphoenolpyruvate family amino acid catabolic process	6	3	0.82	0.0943	EVM0005646;EVM0011707;EVM0011907
Biological Process	GO:0006559	L-phenylalanine catabolic process	6	3	0.82	0.0943	EVM0005646;EVM0011707;EVM0011907
Biological Process	GO:0032446	protein modification by small protein conjugation	215	26	29.32	0.09467	EVM0000295;EVM0000801;EVM0001416;EVM0001512;EVM0003102;EVM0005286;EVM0005659;EVM0005871;EVM0006095;EVM0007127;EVM0008887;EVM0009013;EVM0010025;EVM0011843;EVM0012795;EVM0013086;EVM0013727;EVM0016745;EVM0017177;EVM0023690;EVM0023951;EVM0024143;EVM0026185;EVM0026693;EVM0027060;EVM0027798
Biological Process	GO:0010232	vascular transport	4	1	0.55	0.09473	EVM0022441
Biological Process	GO:0010233	phloem transport	4	1	0.55	0.09473	EVM0022441
Biological Process	GO:0071629	ubiquitin-dependent catabolism of misfolded proteins by cytoplasm-associated proteasome	2	0	0.27	0.09563	--
Biological Process	GO:0061635	regulation of protein complex stability	2	0	0.27	0.09563	--
Biological Process	GO:0043065	positive regulation of apoptotic process	6	2	0.82	0.09642	EVM0005871;EVM0010025
Biological Process	GO:0043068	positive regulation of programmed cell death	6	2	0.82	0.09642	EVM0005871;EVM0010025
Biological Process	GO:0006720	isoprenoid metabolic process	89	16	12.14	0.09648	EVM0000046;EVM0003684;EVM0005951;EVM0010230;EVM0011171;EVM0011843;EVM0012002;EVM0013291;EVM0016039;EVM0018890;EVM0020216;EVM0020416;EVM0024709;EVM0025347;EVM0026247;ONT.6883
Biological Process	GO:0005976	polysaccharide metabolic process	312	52	42.54	0.09778	EVM0000601;EVM0002082;EVM0002637;EVM0002805;EVM0004087;EVM0005000;EVM0006202;EVM0006500;EVM0008132;EVM0009080;EVM0009397;EVM0010362;EVM0010388;EVM0010411;EVM0010469;EVM0010691;EVM0010826;EVM0010899;EVM0011194;EVM0011576;EVM0012676;EVM0013034;EVM0013176;EVM0013817;EVM0013878;EVM0015103;EVM0017254;EVM0018484;EVM0018867;EVM0018892;EVM0019492;EVM0019819;EVM0020318;EVM0020670;EVM0021204;EVM0021479;EVM…
Biological Process	GO:0009635	response to herbicide	3	1	0.41	0.0978	ONT.16282
Biological Process	GO:0043562	cellular response to nitrogen levels	4	1	0.55	0.0991	EVM0004481
Biological Process	GO:0045943	positive regulation of transcription from RNA polymerase I promoter	8	1	1.09	0.09969	EVM0005866
Biological Process	GO:0006356	regulation of transcription from RNA polymerase I promoter	8	1	1.09	0.09969	EVM0005866
Biological Process	GO:0042058	regulation of epidermal growth factor receptor signaling pathway	3	2	0.41	0.10018	EVM0005871;EVM0010025
Biological Process	GO:0010821	regulation of mitochondrion organization	3	2	0.41	0.10018	EVM0005871;EVM0010025
Biological Process	GO:0010822	positive regulation of mitochondrion organization	3	2	0.41	0.10018	EVM0005871;EVM0010025
Biological Process	GO:0038127	ERBB signaling pathway	3	2	0.41	0.10018	EVM0005871;EVM0010025
Biological Process	GO:0007173	epidermal growth factor receptor signaling pathway	3	2	0.41	0.10018	EVM0005871;EVM0010025
Biological Process	GO:0018108	peptidyl-tyrosine phosphorylation	3	2	0.41	0.10018	EVM0005871;EVM0010025
Biological Process	GO:0018212	peptidyl-tyrosine modification	3	2	0.41	0.10018	EVM0005871;EVM0010025
Biological Process	GO:1902175	regulation of oxidative stress-induced intrinsic apoptotic signaling pathway	3	2	0.41	0.10018	EVM0005871;EVM0010025
Biological Process	GO:1903201	regulation of oxidative stress-induced cell death	3	2	0.41	0.10018	EVM0005871;EVM0010025
Biological Process	GO:1901184	regulation of ERBB signaling pathway	3	2	0.41	0.10018	EVM0005871;EVM0010025
Biological Process	GO:0008631	intrinsic apoptotic signaling pathway in response to oxidative stress	3	2	0.41	0.10018	EVM0005871;EVM0010025
Biological Process	GO:0009697	salicylic acid biosynthetic process	2	0	0.27	0.10046	--
Biological Process	GO:0046189	phenol-containing compound biosynthetic process	2	0	0.27	0.10046	--
Biological Process	GO:0008655	pyrimidine-containing compound salvage	5	0	0.68	0.10078	--
Biological Process	GO:0007076	mitotic chromosome condensation	3	2	0.41	0.10089	EVM0004256;EVM0010299
Biological Process	GO:0006360	transcription from RNA polymerase I promoter	11	1	1.5	0.101	EVM0005866
Biological Process	GO:0006753	nucleoside phosphate metabolic process	230	44	31.36	0.10105	EVM0000335;EVM0000704;EVM0001035;EVM0001480;EVM0001883;EVM0002625;EVM0002910;EVM0003188;EVM0003751;EVM0005038;EVM0006282;EVM0007479;EVM0007522;EVM0008126;EVM0009742;EVM0009850;EVM0010606;EVM0010709;EVM0010745;EVM0011153;EVM0011270;EVM0011466;EVM0011607;EVM0013575;EVM0014862;EVM0015484;EVM0015545;EVM0016573;EVM0017576;EVM0018343;EVM0018456;EVM0018802;EVM0018869;EVM0019003;EVM0020893;EVM0021366;EVM…
Biological Process	GO:0009117	nucleotide metabolic process	230	44	31.36	0.10105	EVM0000335;EVM0000704;EVM0001035;EVM0001480;EVM0001883;EVM0002625;EVM0002910;EVM0003188;EVM0003751;EVM0005038;EVM0006282;EVM0007479;EVM0007522;EVM0008126;EVM0009742;EVM0009850;EVM0010606;EVM0010709;EVM0010745;EVM0011153;EVM0011270;EVM0011466;EVM0011607;EVM0013575;EVM0014862;EVM0015484;EVM0015545;EVM0016573;EVM0017576;EVM0018343;EVM0018456;EVM0018802;EVM0018869;EVM0019003;EVM0020893;EVM0021366;EVM…
Biological Process	GO:0044782	cilium organization	10	0	1.36	0.10106	--
Biological Process	GO:0060271	cilium assembly	10	0	1.36	0.10106	--
Biological Process	GO:0045144	meiotic sister chromatid segregation	3	1	0.41	0.10175	EVM0019729
Biological Process	GO:0016052	carbohydrate catabolic process	225	41	30.68	0.10193	EVM0000335;EVM0000704;EVM0002637;EVM0003751;EVM0004050;EVM0004087;EVM0005038;EVM0009742;EVM0010411;EVM0010469;EVM0010606;EVM0010691;EVM0011194;EVM0011270;EVM0011576;EVM0011783;EVM0012172;EVM0012597;EVM0013034;EVM0013817;EVM0017254;EVM0018484;EVM0018892;EVM0019613;EVM0019819;EVM0020318;EVM0020670;EVM0021115;EVM0021204;EVM0021561;EVM0021599;EVM0022469;EVM0023499;EVM0023512;EVM0023882;EVM0024868;EVM…
Biological Process	GO:0006555	methionine metabolic process	19	7	2.59	0.10215	EVM0002300;EVM0004820;EVM0005979;EVM0009554;EVM0013396;EVM0017826;EVM0025901
Biological Process	GO:0032886	regulation of microtubule-based process	19	1	2.59	0.10222	EVM0027954
Biological Process	GO:0030150	protein import into mitochondrial matrix	17	3	2.32	0.10237	EVM0001216;EVM0007786;EVM0012450
Biological Process	GO:0034614	cellular response to reactive oxygen species	77	22	10.5	0.10243	EVM0003302;EVM0003645;EVM0003916;EVM0004315;EVM0004606;EVM0006595;EVM0010686;EVM0012129;EVM0012281;EVM0015202;EVM0015306;EVM0015650;EVM0016140;EVM0016787;EVM0017137;EVM0018364;EVM0019769;EVM0020993;EVM0021560;EVM0023175;EVM0026477;EVM0027869
Biological Process	GO:2000030	regulation of response to red or far red light	8	1	1.09	0.10367	EVM0020174
Biological Process	GO:0043650	dicarboxylic acid biosynthetic process	14	7	1.91	0.10379	EVM0000151;EVM0004021;EVM0014669;EVM0015425;EVM0019248;EVM0023510;EVM0027164
Biological Process	GO:0042775	mitochondrial ATP synthesis coupled electron transport	17	6	2.32	0.1043	EVM0001480;EVM0001883;EVM0002625;EVM0013575;EVM0018343;ONT.14481
Biological Process	GO:0006073	cellular glucan metabolic process	152	28	20.73	0.10496	EVM0000601;EVM0002082;EVM0002637;EVM0002805;EVM0005000;EVM0006202;EVM0006500;EVM0009080;EVM0009397;EVM0010362;EVM0010388;EVM0010411;EVM0010826;EVM0012676;EVM0013176;EVM0013878;EVM0015103;EVM0018867;EVM0019492;EVM0020670;EVM0021479;EVM0021599;EVM0021688;EVM0022451;EVM0023662;EVM0024171;EVM0025143;EVM0027363
Biological Process	GO:0044042	glucan metabolic process	152	28	20.73	0.10496	EVM0000601;EVM0002082;EVM0002637;EVM0002805;EVM0005000;EVM0006202;EVM0006500;EVM0009080;EVM0009397;EVM0010362;EVM0010388;EVM0010411;EVM0010826;EVM0012676;EVM0013176;EVM0013878;EVM0015103;EVM0018867;EVM0019492;EVM0020670;EVM0021479;EVM0021599;EVM0021688;EVM0022451;EVM0023662;EVM0024171;EVM0025143;EVM0027363
Biological Process	GO:0009741	response to brassinosteroid	23	6	3.14	0.10512	EVM0003038;EVM0005868;EVM0008414;EVM0011101;EVM0012753;EVM0015287
Biological Process	GO:0007135	meiosis II	9	4	1.23	0.10538	EVM0004990;EVM0009801;EVM0014649;EVM0019729
Biological Process	GO:0006040	amino sugar metabolic process	23	5	3.14	0.10611	EVM0000901;EVM0006727;EVM0010810;EVM0016077;EVM0026829
Biological Process	GO:0006085	acetyl-CoA biosynthetic process	9	3	1.23	0.10679	EVM0004478;EVM0013762;EVM0017348
Biological Process	GO:1900407	regulation of cellular response to oxidative stress	5	3	0.68	0.10725	EVM0005871;EVM0010025;EVM0026780
Biological Process	GO:0044710	single-organism metabolic process	2547	377	347.3	0.10728	EVM0000046;EVM0000151;EVM0000196;EVM0000205;EVM0000279;EVM0000335;EVM0000361;EVM0000406;EVM0000601;EVM0000635;EVM0000704;EVM0000747;EVM0000845;EVM0000920;EVM0001035;EVM0001044;EVM0001079;EVM0001158;EVM0001320;EVM0001480;EVM0001758;EVM0001847;EVM0001849;EVM0001883;EVM0001885;EVM0001956;EVM0002036;EVM0002062;EVM0002082;EVM0002134;EVM0002250;EVM0002258;EVM0002298;EVM0002300;EVM0002393;EVM0002428;EVM…
Biological Process	GO:0045824	negative regulation of innate immune response	5	2	0.68	0.10747	EVM0005871;EVM0010025
Biological Process	GO:0019249	lactate biosynthetic process	2	1	0.27	0.10747	EVM0026780
Biological Process	GO:0042182	ketone catabolic process	2	1	0.27	0.10747	EVM0026780
Biological Process	GO:0050793	regulation of developmental process	170	21	23.18	0.10849	EVM0003102;EVM0005871;EVM0006007;EVM0008189;EVM0010025;EVM0011522;EVM0013063;EVM0014633;EVM0014801;EVM0015287;EVM0015320;EVM0015787;EVM0018115;EVM0020174;EVM0020377;EVM0021939;EVM0022481;EVM0023280;EVM0024215;EVM0024855;EVM0027617
Biological Process	GO:0009052	pentose-phosphate shunt, non-oxidative branch	5	3	0.68	0.10929	EVM0000335;EVM0010606;EVM0027218
Biological Process	GO:0006790	sulfur compound metabolic process	135	27	18.41	0.10974	EVM0001239;EVM0001849;EVM0002300;EVM0004421;EVM0004478;EVM0004820;EVM0005063;EVM0005979;EVM0006448;EVM0009554;EVM0010377;EVM0010497;EVM0012106;EVM0012624;EVM0012755;EVM0013396;EVM0013762;EVM0014386;EVM0016611;EVM0017348;EVM0017826;EVM0018456;EVM0018890;EVM0018955;EVM0025901;EVM0026419;EVM0028080
Biological Process	GO:1901605	alpha-amino acid metabolic process	190	36	25.91	0.11021	EVM0001847;EVM0002036;EVM0002300;EVM0004421;EVM0004469;EVM0004705;EVM0004820;EVM0004925;EVM0005646;EVM0005781;EVM0005979;EVM0006448;EVM0008403;EVM0008546;EVM0009554;EVM0010497;EVM0011069;EVM0011707;EVM0011907;EVM0012755;EVM0013396;EVM0013804;EVM0013876;EVM0015425;EVM0015484;EVM0015593;EVM0016647;EVM0017583;EVM0017826;EVM0018767;EVM0019246;EVM0020176;EVM0023753;EVM0025094;EVM0025901;ONT.16282
Biological Process	GO:1902749	regulation of cell cycle G2/M phase transition	5	3	0.68	0.11077	EVM0009013;EVM0015787;EVM0027617
Biological Process	GO:0070507	regulation of microtubule cytoskeleton organization	14	1	1.91	0.1108	EVM0027954
Biological Process	GO:0051274	beta-glucan biosynthetic process	62	11	8.45	0.11085	EVM0000601;EVM0002082;EVM0009080;EVM0009397;EVM0010362;EVM0015103;EVM0019492;EVM0022451;EVM0023662;EVM0025143;EVM0027363
Biological Process	GO:0018205	peptidyl-lysine modification	34	2	4.64	0.11096	EVM0000747;EVM0017863
Biological Process	GO:0044281	small molecule metabolic process	1017	167	138.67	0.11116	EVM0000151;EVM0000335;EVM0000635;EVM0000704;EVM0001035;EVM0001480;EVM0001758;EVM0001847;EVM0001849;EVM0001883;EVM0002036;EVM0002062;EVM0002300;EVM0002428;EVM0002625;EVM0002741;EVM0002765;EVM0002910;EVM0003188;EVM0003751;EVM0004021;EVM0004050;EVM0004421;EVM0004469;EVM0004478;EVM0004705;EVM0004820;EVM0004925;EVM0005038;EVM0005063;EVM0005543;EVM0005601;EVM0005646;EVM0005704;EVM0005716;EVM0005781;EVM…
Biological Process	GO:0009738	abscisic acid-activated signaling pathway	82	12	11.18	0.11134	EVM0003458;EVM0005063;EVM0005868;EVM0008414;EVM0009270;EVM0009850;EVM0011843;EVM0012364;EVM0013086;EVM0018802;EVM0024285;EVM0025903
Biological Process	GO:0071229	cellular response to acid chemical	140	19	19.09	0.11142	EVM0001084;EVM0003458;EVM0004257;EVM0005030;EVM0005063;EVM0005868;EVM0006201;EVM0006652;EVM0008414;EVM0009270;EVM0009850;EVM0011843;EVM0012364;EVM0013086;EVM0014133;EVM0018802;EVM0019498;EVM0024285;EVM0025903
Biological Process	GO:0046185	aldehyde catabolic process	8	3	1.09	0.11236	EVM0006362;EVM0021438;EVM0026780
Biological Process	GO:0042538	hyperosmotic salinity response	2	0	0.27	0.11339	--
Biological Process	GO:0030244	cellulose biosynthetic process	46	10	6.27	0.11363	EVM0000601;EVM0002082;EVM0009080;EVM0010362;EVM0015103;EVM0019492;EVM0022451;EVM0023662;EVM0025143;EVM0027363
Biological Process	GO:0071265	L-methionine biosynthetic process	8	3	1.09	0.11414	EVM0004820;EVM0005979;EVM0013396
Biological Process	GO:1900140	regulation of seedling development	7	1	0.95	0.11453	EVM0023280
Biological Process	GO:0010029	regulation of seed germination	7	1	0.95	0.11453	EVM0023280
Biological Process	GO:0001934	positive regulation of protein phosphorylation	16	5	2.18	0.11494	EVM0004257;EVM0005871;EVM0006201;EVM0010025;EVM0027954
Biological Process	GO:0035303	regulation of dephosphorylation	23	2	3.14	0.11501	EVM0015809;EVM0024285
Biological Process	GO:0007067	mitotic cell cycle	41	12	5.59	0.11519	EVM0004256;EVM0009859;EVM0010299;EVM0011810;EVM0013429;EVM0018791;EVM0019729;EVM0019862;EVM0021641;EVM0023772;EVM0024042;EVM0027513
Biological Process	GO:0032268	regulation of cellular protein metabolic process	92	15	12.54	0.11582	EVM0002326;EVM0004257;EVM0005871;EVM0006201;EVM0008533;EVM0009219;EVM0010025;EVM0013942;EVM0015809;EVM0016005;EVM0020282;EVM0021573;EVM0024285;EVM0027798;EVM0027954
Biological Process	GO:0044380	protein localization to cytoskeleton	6	0	0.82	0.11585	--
Biological Process	GO:0072698	protein localization to microtubule cytoskeleton	6	0	0.82	0.11585	--
Biological Process	GO:0019563	glycerol catabolic process	2	0	0.27	0.11622	--
Biological Process	GO:0046166	glyceraldehyde-3-phosphate biosynthetic process	2	0	0.27	0.11622	--
Biological Process	GO:0019405	alditol catabolic process	2	0	0.27	0.11622	--
Biological Process	GO:0009785	blue light signaling pathway	5	1	0.68	0.11735	EVM0014602
Biological Process	GO:0070071	proton-transporting two-sector ATPase complex assembly	13	0	1.77	0.1174	--
Biological Process	GO:0071452	cellular response to singlet oxygen	3	0	0.41	0.11856	--
Biological Process	GO:0019637	organophosphate metabolic process	423	64	57.68	0.12022	EVM0000335;EVM0000704;EVM0001035;EVM0001480;EVM0001758;EVM0001883;EVM0002625;EVM0002910;EVM0003188;EVM0003751;EVM0004926;EVM0005038;EVM0005110;EVM0005690;EVM0006282;EVM0007479;EVM0007522;EVM0008126;EVM0009742;EVM0009850;EVM0009860;EVM0010606;EVM0010709;EVM0010745;EVM0011133;EVM0011153;EVM0011270;EVM0011466;EVM0011607;EVM0011671;EVM0012002;EVM0012386;EVM0013575;EVM0014862;EVM0015484;EVM0015500;EVM…
Biological Process	GO:0010588	cotyledon vascular tissue pattern formation	5	1	0.68	0.12029	EVM0022441
Biological Process	GO:0048825	cotyledon development	5	1	0.68	0.12029	EVM0022441
Biological Process	GO:0048826	cotyledon morphogenesis	5	1	0.68	0.12029	EVM0022441
Biological Process	GO:0016998	cell wall macromolecule catabolic process	16	5	2.18	0.12258	EVM0000901;EVM0006727;EVM0010810;EVM0016077;EVM0026829
Biological Process	GO:0009056	catabolic process	963	166	131.31	0.12288	EVM0000032;EVM0000335;EVM0000704;EVM0000845;EVM0000901;EVM0000920;EVM0001284;EVM0001416;EVM0002637;EVM0003102;EVM0003188;EVM0003276;EVM0003302;EVM0003645;EVM0003751;EVM0003780;EVM0003916;EVM0003981;EVM0004050;EVM0004087;EVM0004315;EVM0004600;EVM0004606;EVM0004826;EVM0005038;EVM0005110;EVM0005286;EVM0005646;EVM0005674;EVM0005871;EVM0006095;EVM0006357;EVM0006362;EVM0006727;EVM0006736;EVM0006939;EVM…
Biological Process	GO:0050777	negative regulation of immune response	11	3	1.5	0.12288	EVM0005871;EVM0010025;EVM0026495
Biological Process	GO:0010605	negative regulation of macromolecule metabolic process	207	23	28.23	0.12299	EVM0001241;EVM0005030;EVM0005429;EVM0005871;EVM0006652;EVM0007742;EVM0010025;EVM0010780;EVM0012607;EVM0012795;EVM0013208;EVM0014133;EVM0015287;EVM0015809;EVM0016745;EVM0020767;EVM0021268;EVM0021636;EVM0024215;EVM0024285;EVM0026495;EVM0027507;EVM0027798
Biological Process	GO:0007010	cytoskeleton organization	170	16	23.18	0.12315	EVM0000753;EVM0000969;EVM0002197;EVM0003188;EVM0006007;EVM0006817;EVM0008629;EVM0011336;EVM0011522;EVM0016884;EVM0017621;EVM0020945;EVM0025423;EVM0027798;EVM0027953;EVM0027954
Biological Process	GO:0030155	regulation of cell adhesion	5	2	0.68	0.12322	EVM0003188;EVM0027798
Biological Process	GO:0071539	protein localization to centrosome	3	0	0.41	0.12347	--
Biological Process	GO:1901002	positive regulation of response to salt stress	5	2	0.68	0.1238	EVM0009850;EVM0018802
Biological Process	GO:1902477	regulation of defense response to bacterium, incompatible interaction	5	2	0.68	0.1238	EVM0009850;EVM0018802
Biological Process	GO:1902479	positive regulation of defense response to bacterium, incompatible interaction	5	2	0.68	0.1238	EVM0009850;EVM0018802
Biological Process	GO:0007009	plasma membrane organization	6	2	0.82	0.12401	EVM0005690;EVM0027798
Biological Process	GO:0072659	protein localization to plasma membrane	6	2	0.82	0.12401	EVM0005690;EVM0027798
Biological Process	GO:0071826	ribonucleoprotein complex subunit organization	96	21	13.09	0.12409	EVM0001628;EVM0004672;EVM0005634;EVM0008659;EVM0009477;EVM0009909;EVM0011429;EVM0011585;EVM0016408;EVM0016829;EVM0017666;EVM0019072;EVM0019208;EVM0019289;EVM0020208;EVM0020282;EVM0020598;EVM0020992;EVM0021123;EVM0024143;EVM0024183
Biological Process	GO:0022618	ribonucleoprotein complex assembly	96	21	13.09	0.12409	EVM0001628;EVM0004672;EVM0005634;EVM0008659;EVM0009477;EVM0009909;EVM0011429;EVM0011585;EVM0016408;EVM0016829;EVM0017666;EVM0019072;EVM0019208;EVM0019289;EVM0020208;EVM0020282;EVM0020598;EVM0020992;EVM0021123;EVM0024143;EVM0024183
Biological Process	GO:0032269	negative regulation of cellular protein metabolic process	36	3	4.91	0.12454	EVM0015809;EVM0024285;EVM0027798
Biological Process	GO:0051248	negative regulation of protein metabolic process	36	3	4.91	0.12454	EVM0015809;EVM0024285;EVM0027798
Biological Process	GO:0032482	Rab protein signal transduction	5	2	0.68	0.12516	EVM0018876;EVM0023120
Biological Process	GO:0022607	cellular component assembly	445	61	60.68	0.12637	EVM0000658;EVM0000753;EVM0000969;EVM0001541;EVM0001628;EVM0002106;EVM0002197;EVM0003091;EVM0003188;EVM0004196;EVM0004672;EVM0005305;EVM0005397;EVM0005634;EVM0006007;EVM0006120;EVM0007959;EVM0007981;EVM0008659;EVM0009477;EVM0009859;EVM0009909;EVM0010239;EVM0011336;EVM0011429;EVM0011585;EVM0011750;EVM0011874;EVM0012539;EVM0012624;EVM0014474;EVM0015787;EVM0016113;EVM0016408;EVM0016829;EVM0017237;EVM…
Biological Process	GO:0043094	cellular metabolic compound salvage	28	5	3.82	0.12643	EVM0004820;EVM0007540;EVM0013396;EVM0014671;EVM0025150
Biological Process	GO:0051603	proteolysis involved in cellular protein catabolic process	272	45	37.09	0.12654	EVM0000032;EVM0001416;EVM0003102;EVM0003780;EVM0004600;EVM0004826;EVM0005286;EVM0005674;EVM0005871;EVM0006095;EVM0006357;EVM0006939;EVM0007127;EVM0007432;EVM0007952;EVM0007981;EVM0008064;EVM0008683;EVM0008887;EVM0009013;EVM0009057;EVM0009531;EVM0010025;EVM0011843;EVM0012616;EVM0013727;EVM0014044;EVM0014447;EVM0014900;EVM0015833;EVM0016745;EVM0016886;EVM0017177;EVM0018484;EVM0019220;EVM0019862;EVM…
Biological Process	GO:0016053	organic acid biosynthetic process	299	54	40.77	0.12675	EVM0000151;EVM0000635;EVM0001847;EVM0001849;EVM0002036;EVM0002300;EVM0002765;EVM0004021;EVM0004705;EVM0004820;EVM0004925;EVM0005543;EVM0005601;EVM0005781;EVM0005979;EVM0006076;EVM0008403;EVM0008546;EVM0009554;EVM0010377;EVM0010497;EVM0010735;EVM0010979;EVM0011707;EVM0011907;EVM0012106;EVM0012755;EVM0012915;EVM0013396;EVM0013804;EVM0013876;EVM0014669;EVM0015425;EVM0015484;EVM0015593;EVM0015627;EVM…
Biological Process	GO:0046394	carboxylic acid biosynthetic process	299	54	40.77	0.12675	EVM0000151;EVM0000635;EVM0001847;EVM0001849;EVM0002036;EVM0002300;EVM0002765;EVM0004021;EVM0004705;EVM0004820;EVM0004925;EVM0005543;EVM0005601;EVM0005781;EVM0005979;EVM0006076;EVM0008403;EVM0008546;EVM0009554;EVM0010377;EVM0010497;EVM0010735;EVM0010979;EVM0011707;EVM0011907;EVM0012106;EVM0012755;EVM0012915;EVM0013396;EVM0013804;EVM0013876;EVM0014669;EVM0015425;EVM0015484;EVM0015593;EVM0015627;EVM…
Biological Process	GO:0006012	galactose metabolic process	12	3	1.64	0.12686	EVM0021219;EVM0027842;EVM0027945
Biological Process	GO:0046950	cellular ketone body metabolic process	2	0	0.27	0.12806	--
Biological Process	GO:0046951	ketone body biosynthetic process	2	0	0.27	0.12806	--
Biological Process	GO:0043100	pyrimidine nucleobase salvage	2	0	0.27	0.12827	--
Biological Process	GO:0019674	NAD metabolic process	15	1	2.05	0.12833	EVM0019003
Biological Process	GO:0010942	positive regulation of cell death	8	2	1.09	0.1284	EVM0005871;EVM0010025
Biological Process	GO:0010205	photoinhibition	3	1	0.41	0.12913	EVM0011923
Biological Process	GO:0043155	negative regulation of photosynthesis, light reaction	3	1	0.41	0.12913	EVM0011923
Biological Process	GO:0051129	negative regulation of cellular component organization	30	9	4.09	0.1292	EVM0003188;EVM0006007;EVM0011522;EVM0018791;EVM0019729;EVM0021641;EVM0023772;EVM0024042;EVM0027513
Biological Process	GO:0035510	DNA dealkylation	3	2	0.41	0.12939	EVM0011252;EVM0017863
Biological Process	GO:0045229	external encapsulating structure organization	334	53	45.54	0.12948	EVM0000601;EVM0000849;EVM0001541;EVM0001756;EVM0002082;EVM0002106;EVM0002571;EVM0002805;EVM0003075;EVM0004087;EVM0005000;EVM0005115;EVM0006500;EVM0008132;EVM0009080;EVM0009215;EVM0009241;EVM0009620;EVM0010362;EVM0010388;EVM0010469;EVM0010691;EVM0010826;EVM0011576;EVM0013034;EVM0013817;EVM0013878;EVM0015103;EVM0015983;EVM0016646;EVM0017254;EVM0018484;EVM0018892;EVM0019492;EVM0019608;EVM0021005;EVM…
Biological Process	GO:0006595	polyamine metabolic process	21	4	2.86	0.13034	EVM0007750;EVM0014467;EVM0018898;EVM0024648
Biological Process	GO:0006596	polyamine biosynthetic process	21	4	2.86	0.13034	EVM0007750;EVM0014467;EVM0018898;EVM0024648
Biological Process	GO:0097305	response to alcohol	169	26	23.04	0.13037	EVM0003038;EVM0003358;EVM0003458;EVM0004257;EVM0005063;EVM0005868;EVM0006201;EVM0007184;EVM0008414;EVM0009270;EVM0009850;EVM0011101;EVM0011843;EVM0011923;EVM0012364;EVM0012753;EVM0013086;EVM0015287;EVM0018802;EVM0019498;EVM0019824;EVM0024239;EVM0024285;EVM0024478;EVM0025150;EVM0025903
Biological Process	GO:0072523	purine-containing compound catabolic process	31	6	4.23	0.13047	EVM0003188;EVM0009850;EVM0014862;EVM0018802;EVM0021366;EVM0021618
Biological Process	GO:0044772	mitotic cell cycle phase transition	28	9	3.82	0.13063	EVM0015787;EVM0016745;EVM0018791;EVM0019729;EVM0023772;EVM0024042;EVM0025022;EVM0027513;EVM0027617
Biological Process	GO:0000097	sulfur amino acid biosynthetic process	30	8	4.09	0.13068	EVM0002300;EVM0004820;EVM0005979;EVM0009554;EVM0010497;EVM0012755;EVM0013396;EVM0017826
Biological Process	GO:0010921	regulation of phosphatase activity	22	2	3	0.13121	EVM0015809;EVM0024285
Biological Process	GO:0009960	endosperm development	10	1	1.36	0.13182	EVM0020945
Biological Process	GO:0009749	response to glucose	4	1	0.55	0.13227	EVM0012450
Biological Process	GO:0070592	cell wall polysaccharide biosynthetic process	17	2	2.32	0.13235	EVM0009080;EVM0010362
Biological Process	GO:0070589	cellular component macromolecule biosynthetic process	17	2	2.32	0.13235	EVM0009080;EVM0010362
Biological Process	GO:0044038	cell wall macromolecule biosynthetic process	17	2	2.32	0.13235	EVM0009080;EVM0010362
Biological Process	GO:0051239	regulation of multicellular organismal process	149	14	20.32	0.13332	EVM0003102;EVM0003188;EVM0005871;EVM0008189;EVM0010025;EVM0014633;EVM0014801;EVM0015287;EVM0015320;EVM0015787;EVM0020174;EVM0021939;EVM0023280;EVM0027617
Biological Process	GO:0051302	regulation of cell division	46	9	6.27	0.13359	EVM0000747;EVM0002652;EVM0018791;EVM0019729;EVM0021641;EVM0023772;EVM0024042;EVM0024215;EVM0027513
Biological Process	GO:1901607	alpha-amino acid biosynthetic process	129	24	17.59	0.13364	EVM0001847;EVM0002036;EVM0002300;EVM0004705;EVM0004820;EVM0004925;EVM0005781;EVM0005979;EVM0008403;EVM0008546;EVM0009554;EVM0010497;EVM0012755;EVM0013396;EVM0013804;EVM0013876;EVM0015425;EVM0015484;EVM0015593;EVM0016647;EVM0017583;EVM0017826;EVM0020176;ONT.16282
Biological Process	GO:0046451	diaminopimelate metabolic process	12	2	1.64	0.13414	EVM0008546;EVM0013804
Biological Process	GO:0009085	lysine biosynthetic process	12	2	1.64	0.13414	EVM0008546;EVM0013804
Biological Process	GO:0009089	lysine biosynthetic process via diaminopimelate	12	2	1.64	0.13414	EVM0008546;EVM0013804
Biological Process	GO:0006553	lysine metabolic process	12	2	1.64	0.13414	EVM0008546;EVM0013804
Biological Process	GO:0043605	cellular amide catabolic process	2	1	0.27	0.13475	EVM0018477
Biological Process	GO:0009653	anatomical structure morphogenesis	197	28	26.86	0.13483	EVM0000747;EVM0003102;EVM0003188;EVM0005871;EVM0006007;EVM0009620;EVM0010025;EVM0011336;EVM0011522;EVM0011846;EVM0012496;EVM0012795;EVM0013063;EVM0014564;EVM0014633;EVM0015787;EVM0016488;EVM0017621;EVM0018115;EVM0018236;EVM0019498;EVM0020377;EVM0020945;EVM0022441;EVM0023670;EVM0024302;EVM0027617;EVM0027798
Biological Process	GO:0006090	pyruvate metabolic process	53	13	7.23	0.13499	EVM0004050;EVM0004478;EVM0005704;EVM0011783;EVM0012002;EVM0012172;EVM0013762;EVM0017348;EVM0021115;EVM0021561;EVM0025531;EVM0026247;EVM0026352
Biological Process	GO:0009057	macromolecule catabolic process	539	86	73.5	0.13515	EVM0000032;EVM0000901;EVM0001416;EVM0002637;EVM0003102;EVM0003276;EVM0003780;EVM0003981;EVM0004087;EVM0004600;EVM0004826;EVM0005286;EVM0005674;EVM0005871;EVM0006095;EVM0006357;EVM0006727;EVM0006939;EVM0007127;EVM0007432;EVM0007952;EVM0007981;EVM0008064;EVM0008683;EVM0008887;EVM0009013;EVM0009057;EVM0009531;EVM0010025;EVM0010411;EVM0010469;EVM0010691;EVM0010810;EVM0011194;EVM0011548;EVM0011576;EVM…
Biological Process	GO:1903259	exon-exon junction complex disassembly	1	1	0.14	0.13541	EVM0000015
Biological Process	GO:0031667	response to nutrient levels	69	8	9.41	0.13599	EVM0003188;EVM0004481;EVM0006007;EVM0011874;EVM0012795;EVM0022879;EVM0025840;EVM0027413
Biological Process	GO:0030031	cell projection assembly	17	3	2.32	0.13607	EVM0003188;EVM0005305;EVM0006007
Biological Process	GO:0006022	aminoglycan metabolic process	18	5	2.45	0.1363	EVM0000901;EVM0006727;EVM0010810;EVM0016077;EVM0026829
Biological Process	GO:0006026	aminoglycan catabolic process	18	5	2.45	0.1363	EVM0000901;EVM0006727;EVM0010810;EVM0016077;EVM0026829
Biological Process	GO:0006030	chitin metabolic process	18	5	2.45	0.1363	EVM0000901;EVM0006727;EVM0010810;EVM0016077;EVM0026829
Biological Process	GO:0006032	chitin catabolic process	18	5	2.45	0.1363	EVM0000901;EVM0006727;EVM0010810;EVM0016077;EVM0026829
Biological Process	GO:1901071	glucosamine-containing compound metabolic process	18	5	2.45	0.1363	EVM0000901;EVM0006727;EVM0010810;EVM0016077;EVM0026829
Biological Process	GO:1901072	glucosamine-containing compound catabolic process	18	5	2.45	0.1363	EVM0000901;EVM0006727;EVM0010810;EVM0016077;EVM0026829
Biological Process	GO:0046348	amino sugar catabolic process	18	5	2.45	0.1363	EVM0000901;EVM0006727;EVM0010810;EVM0016077;EVM0026829
Biological Process	GO:0010449	root meristem growth	10	3	1.36	0.13648	EVM0002038;EVM0015787;EVM0027617
Biological Process	GO:0010481	epidermal cell division	1	1	0.14	0.13743	EVM0000747
Biological Process	GO:0010482	regulation of epidermal cell division	1	1	0.14	0.13743	EVM0000747
Biological Process	GO:0002520	immune system development	15	3	2.05	0.13765	EVM0005871;EVM0010025;EVM0023812
Biological Process	GO:0010375	stomatal complex patterning	2	1	0.27	0.13767	EVM0019498
Biological Process	GO:0010200	response to chitin	13	2	1.77	0.13796	EVM0011843;EVM0014633
Biological Process	GO:0006089	lactate metabolic process	4	2	0.55	0.13887	EVM0006362;EVM0026780
Biological Process	GO:0051596	methylglyoxal catabolic process	4	2	0.55	0.13887	EVM0006362;EVM0026780
Biological Process	GO:0009438	methylglyoxal metabolic process	4	2	0.55	0.13887	EVM0006362;EVM0026780
Biological Process	GO:0072521	purine-containing compound metabolic process	175	30	23.86	0.13914	EVM0001035;EVM0001480;EVM0001849;EVM0001883;EVM0002625;EVM0002910;EVM0003188;EVM0007522;EVM0007540;EVM0008126;EVM0009850;EVM0010377;EVM0010709;EVM0011153;EVM0011466;EVM0012106;EVM0013575;EVM0014671;EVM0014862;EVM0015545;EVM0016573;EVM0017576;EVM0018343;EVM0018456;EVM0018802;EVM0021366;EVM0021618;EVM0025347;ONT.14481;ONT.16482
Biological Process	GO:0006508	proteolysis	351	47	47.86	0.13949	EVM0000032;EVM0001416;EVM0003102;EVM0003780;EVM0004600;EVM0004826;EVM0005286;EVM0005674;EVM0005871;EVM0006095;EVM0006357;EVM0006939;EVM0007127;EVM0007432;EVM0007952;EVM0007981;EVM0008064;EVM0008683;EVM0008887;EVM0009013;EVM0009057;EVM0009531;EVM0010025;EVM0011843;EVM0012616;EVM0013727;EVM0014044;EVM0014447;EVM0014900;EVM0015833;EVM0016745;EVM0016886;EVM0017177;EVM0018484;EVM0019220;EVM0019862;EVM…
Biological Process	GO:0010014	meristem initiation	6	0	0.82	0.13957	--
Biological Process	GO:0080086	stamen filament development	3	2	0.41	0.13977	EVM0018115;EVM0020377
Biological Process	GO:0000911	cytokinesis by cell plate formation	24	4	3.27	0.13987	EVM0005871;EVM0009859;EVM0010025;EVM0011750
Biological Process	GO:1902410	mitotic cytokinetic process	24	4	3.27	0.13987	EVM0005871;EVM0009859;EVM0010025;EVM0011750
Biological Process	GO:0070574	cadmium ion transmembrane transport	1	1	0.14	0.14026	EVM0001810
Biological Process	GO:0055069	zinc ion homeostasis	1	1	0.14	0.14026	EVM0001810
Biological Process	GO:0055073	cadmium ion homeostasis	1	1	0.14	0.14026	EVM0001810
Biological Process	GO:0006882	cellular zinc ion homeostasis	1	1	0.14	0.14026	EVM0001810
Biological Process	GO:0006876	cellular cadmium ion homeostasis	1	1	0.14	0.14026	EVM0001810
Biological Process	GO:0015691	cadmium ion transport	1	1	0.14	0.14026	EVM0001810
Biological Process	GO:0051674	localization of cell	12	4	1.64	0.14045	EVM0003188;EVM0005871;EVM0006007;EVM0010025
Biological Process	GO:0048870	cell motility	12	4	1.64	0.14045	EVM0003188;EVM0005871;EVM0006007;EVM0010025
Biological Process	GO:0070534	protein K63-linked ubiquitination	8	3	1.09	0.14176	EVM0024143;EVM0026185;EVM0026693
Biological Process	GO:0044257	cellular protein catabolic process	273	45	37.22	0.14187	EVM0000032;EVM0001416;EVM0003102;EVM0003780;EVM0004600;EVM0004826;EVM0005286;EVM0005674;EVM0005871;EVM0006095;EVM0006357;EVM0006939;EVM0007127;EVM0007432;EVM0007952;EVM0007981;EVM0008064;EVM0008683;EVM0008887;EVM0009013;EVM0009057;EVM0009531;EVM0010025;EVM0011843;EVM0012616;EVM0013727;EVM0014044;EVM0014447;EVM0014900;EVM0015833;EVM0016745;EVM0016886;EVM0017177;EVM0018484;EVM0019220;EVM0019862;EVM…
Biological Process	GO:0051272	positive regulation of cellular component movement	3	1	0.41	0.14216	EVM0003188
Biological Process	GO:2000147	positive regulation of cell motility	3	1	0.41	0.14216	EVM0003188
Biological Process	GO:0040017	positive regulation of locomotion	3	1	0.41	0.14216	EVM0003188
Biological Process	GO:0000281	mitotic cytokinesis	35	6	4.77	0.14273	EVM0005871;EVM0006007;EVM0009859;EVM0010025;EVM0011750;EVM0027798
Biological Process	GO:0007178	transmembrane receptor protein serine/threonine kinase signaling pathway	1	1	0.14	0.14282	EVM0002737
Biological Process	GO:0006546	glycine catabolic process	6	3	0.82	0.14308	EVM0019246;EVM0023753;EVM0025094
Biological Process	GO:0046112	nucleobase biosynthetic process	23	2	3.14	0.14329	EVM0007540;EVM0017576
Biological Process	GO:0042451	purine nucleoside biosynthetic process	82	15	11.18	0.1435	EVM0001035;EVM0001480;EVM0001849;EVM0002910;EVM0007522;EVM0008126;EVM0010377;EVM0010709;EVM0011153;EVM0011466;EVM0012106;EVM0014671;EVM0015545;EVM0018456;ONT.16482
Biological Process	GO:0046129	purine ribonucleoside biosynthetic process	82	15	11.18	0.1435	EVM0001035;EVM0001480;EVM0001849;EVM0002910;EVM0007522;EVM0008126;EVM0010377;EVM0010709;EVM0011153;EVM0011466;EVM0012106;EVM0014671;EVM0015545;EVM0018456;ONT.16482
Biological Process	GO:0000096	sulfur amino acid metabolic process	43	11	5.86	0.14404	EVM0002300;EVM0004421;EVM0004820;EVM0005979;EVM0006448;EVM0009554;EVM0010497;EVM0012755;EVM0013396;EVM0017826;EVM0025901
Biological Process	GO:0090391	granum assembly	2	0	0.27	0.14457	--
Biological Process	GO:0009631	cold acclimation	2	0	0.27	0.14496	--
Biological Process	GO:0051783	regulation of nuclear division	20	7	2.73	0.14541	EVM0002652;EVM0018791;EVM0019729;EVM0021641;EVM0023772;EVM0024042;EVM0027513
Biological Process	GO:0009627	systemic acquired resistance	26	5	3.55	0.14585	EVM0003376;EVM0020672;EVM0021057;EVM0023693;EVM0023983
Biological Process	GO:0000461	endonucleolytic cleavage to generate mature 3'-end of SSU-rRNA from (SSU-rRNA, 5.8S rRNA, LSU-rRNA)	1	1	0.14	0.14611	EVM0004146
Biological Process	GO:0000478	endonucleolytic cleavage involved in rRNA processing	1	1	0.14	0.14611	EVM0004146
Biological Process	GO:0000479	endonucleolytic cleavage of tricistronic rRNA transcript (SSU-rRNA, 5.8S rRNA, LSU-rRNA)	1	1	0.14	0.14611	EVM0004146
Biological Process	GO:0000447	endonucleolytic cleavage in ITS1 to separate SSU-rRNA from 5.8S rRNA and LSU-rRNA from tricistronic rRNA transcript (SSU-rRNA, 5.8S rRNA, LSU-rRNA)	1	1	0.14	0.14611	EVM0004146
Biological Process	GO:0006446	regulation of translational initiation	3	2	0.41	0.14712	EVM0020282;EVM0021573
Biological Process	GO:0042450	arginine biosynthetic process via ornithine	1	1	0.14	0.14753	EVM0004705
Biological Process	GO:0006591	ornithine metabolic process	1	1	0.14	0.14753	EVM0004705
Biological Process	GO:0050790	regulation of catalytic activity	122	18	16.64	0.14798	EVM0003188;EVM0005871;EVM0008533;EVM0009219;EVM0009850;EVM0010025;EVM0010086;EVM0014862;EVM0015809;EVM0016620;EVM0016745;EVM0017986;EVM0018802;EVM0021618;EVM0024285;EVM0027954;ONT.12782;ONT.15628
Biological Process	GO:0051304	chromosome separation	8	2	1.09	0.14804	EVM0025022;EVM0027513
Biological Process	GO:0008299	isoprenoid biosynthetic process	79	13	10.77	0.14828	EVM0000046;EVM0003684;EVM0011171;EVM0012002;EVM0013291;EVM0016039;EVM0018890;EVM0020216;EVM0020416;EVM0024709;EVM0025347;EVM0026247;ONT.6883
Biological Process	GO:0005975	carbohydrate metabolic process	1055	161	143.85	0.14829	EVM0000279;EVM0000335;EVM0000361;EVM0000601;EVM0000704;EVM0000735;EVM0000744;EVM0000831;EVM0000901;EVM0001044;EVM0001053;EVM0001079;EVM0001158;EVM0001210;EVM0001758;EVM0002082;EVM0002250;EVM0002637;EVM0002700;EVM0002805;EVM0002875;EVM0003539;EVM0003645;EVM0003751;EVM0004050;EVM0004087;EVM0004096;EVM0004172;EVM0004187;EVM0004237;EVM0004687;EVM0005000;EVM0005038;EVM0005397;EVM0005424;EVM0005518;EVM…
Biological Process	GO:0031146	SCF-dependent proteasomal ubiquitin-dependent protein catabolic process	19	6	2.59	0.1483	EVM0005286;EVM0005871;EVM0008887;EVM0010025;EVM0017177;EVM0019862
Biological Process	GO:0009073	aromatic amino acid family biosynthetic process	29	9	3.95	0.1484	EVM0000151;EVM0001847;EVM0004021;EVM0005543;EVM0014669;EVM0019248;EVM0023188;EVM0023510;EVM0027164
Biological Process	GO:1900027	regulation of ruffle assembly	1	1	0.14	0.14891	EVM0005305
Biological Process	GO:0097178	ruffle assembly	1	1	0.14	0.14891	EVM0005305
Biological Process	GO:0031529	ruffle organization	1	1	0.14	0.14891	EVM0005305
Biological Process	GO:0009119	ribonucleoside metabolic process	158	28	21.54	0.14895	EVM0001035;EVM0001480;EVM0001849;EVM0001883;EVM0002625;EVM0002910;EVM0003188;EVM0007522;EVM0008126;EVM0009850;EVM0010377;EVM0010709;EVM0011153;EVM0011466;EVM0012106;EVM0013575;EVM0014671;EVM0014862;EVM0015545;EVM0016573;EVM0018343;EVM0018456;EVM0018802;EVM0021366;EVM0021618;EVM0025347;ONT.14481;ONT.16482
Biological Process	GO:0044036	cell wall macromolecule metabolic process	81	15	11.04	0.14929	EVM0000901;EVM0002805;EVM0005000;EVM0006727;EVM0009080;EVM0010362;EVM0010388;EVM0010810;EVM0010826;EVM0010899;EVM0013878;EVM0016077;EVM0023512;EVM0024171;EVM0026829
Biological Process	GO:0006741	NADP biosynthetic process	5	0	0.68	0.14932	--
Biological Process	GO:0043666	regulation of phosphoprotein phosphatase activity	21	2	2.86	0.14964	EVM0015809;EVM0024285
Biological Process	GO:0019632	shikimate metabolic process	1	1	0.14	0.14974	EVM0005543
Biological Process	GO:0010499	proteasomal ubiquitin-independent protein catabolic process	1	1	0.14	0.15029	EVM0005674
Biological Process	GO:0060236	regulation of mitotic spindle organization	10	1	1.36	0.15076	EVM0027954
Biological Process	GO:0090224	regulation of spindle organization	10	1	1.36	0.15076	EVM0027954
Biological Process	GO:0007052	mitotic spindle organization	10	1	1.36	0.15076	EVM0027954
Biological Process	GO:0009685	gibberellin metabolic process	1	1	0.14	0.1513	EVM0005951
Biological Process	GO:0006971	hypotonic response	1	1	0.14	0.15141	EVM0006007
Biological Process	GO:0032060	bleb assembly	1	1	0.14	0.15141	EVM0006007
Biological Process	GO:0034461	uropod retraction	1	1	0.14	0.15141	EVM0006007
Biological Process	GO:0033298	contractile vacuole organization	1	1	0.14	0.15141	EVM0006007
Biological Process	GO:0033275	actin-myosin filament sliding	1	1	0.14	0.15141	EVM0006007
Biological Process	GO:0031152	aggregation involved in sorocarp development	1	1	0.14	0.15141	EVM0006007
Biological Process	GO:0032796	uropod organization	1	1	0.14	0.15141	EVM0006007
Biological Process	GO:0031268	pseudopodium organization	1	1	0.14	0.15141	EVM0006007
Biological Process	GO:0031270	pseudopodium retraction	1	1	0.14	0.15141	EVM0006007
Biological Process	GO:0051591	response to cAMP	1	1	0.14	0.15141	EVM0006007
Biological Process	GO:0030038	contractile actin filament bundle assembly	1	1	0.14	0.15141	EVM0006007
Biological Process	GO:0098630	aggregation of unicellular organisms	1	1	0.14	0.15141	EVM0006007
Biological Process	GO:0060327	cytoplasmic actin-based contraction involved in cell motility	1	1	0.14	0.15141	EVM0006007
Biological Process	GO:0060328	cytoplasmic actin-based contraction involved in forward cell motility	1	1	0.14	0.15141	EVM0006007
Biological Process	GO:0046683	response to organophosphorus	1	1	0.14	0.15141	EVM0006007
Biological Process	GO:0070252	actin-mediated cell contraction	1	1	0.14	0.15141	EVM0006007
Biological Process	GO:0014074	response to purine-containing compound	1	1	0.14	0.15141	EVM0006007
Biological Process	GO:0044743	protein transmembrane import into intracellular organelle	39	4	5.32	0.15158	EVM0000092;EVM0001216;EVM0007786;EVM0012450
Biological Process	GO:0051552	flavone metabolic process	1	1	0.14	0.15191	EVM0006282
Biological Process	GO:0051553	flavone biosynthetic process	1	1	0.14	0.15191	EVM0006282
Biological Process	GO:0051554	flavonol metabolic process	1	1	0.14	0.15191	EVM0006282
Biological Process	GO:0051555	flavonol biosynthetic process	1	1	0.14	0.15191	EVM0006282
Biological Process	GO:0006473	protein acetylation	18	1	2.45	0.15241	EVM0017863
Biological Process	GO:0006813	potassium ion transport	6	2	0.82	0.1525	EVM0000847;EVM0027798
Biological Process	GO:0006074	(1->3)-beta-D-glucan metabolic process	16	1	2.18	0.1533	EVM0009397
Biological Process	GO:0006075	(1->3)-beta-D-glucan biosynthetic process	16	1	2.18	0.1533	EVM0009397
Biological Process	GO:0036473	cell death in response to oxidative stress	4	2	0.55	0.15357	EVM0005871;EVM0010025
Biological Process	GO:0007023	post-chaperonin tubulin folding pathway	6	0	0.82	0.1536	--
Biological Process	GO:0072668	obsolete tubulin complex biogenesis	6	0	0.82	0.1536	--
Biological Process	GO:0009934	regulation of meristem structural organization	8	2	1.09	0.15364	EVM0015787;EVM0027617
Biological Process	GO:0006364	rRNA processing	108	17	14.73	0.15376	EVM0004129;EVM0004146;EVM0008051;EVM0009477;EVM0011149;EVM0011184;EVM0011429;EVM0011694;EVM0011788;EVM0012189;EVM0013619;EVM0015351;EVM0016829;EVM0017095;EVM0019146;EVM0027427;ONT.5235
Biological Process	GO:0043648	dicarboxylic acid metabolic process	48	14	6.55	0.1544	EVM0000151;EVM0004021;EVM0005704;EVM0008362;EVM0008546;EVM0013804;EVM0014669;EVM0014788;EVM0015425;EVM0019248;EVM0023188;EVM0023510;EVM0027164;EVM0027182
Biological Process	GO:0006857	oligopeptide transport	24	6	3.27	0.15561	EVM0001105;EVM0004016;EVM0015482;EVM0019836;EVM0020039;EVM0027442
Biological Process	GO:0009555	pollen development	49	11	6.68	0.15638	EVM0001084;EVM0009620;EVM0012496;EVM0012795;EVM0015787;EVM0015809;EVM0019862;EVM0023690;EVM0025259;EVM0027617;add_RNAAddG018035
Biological Process	GO:0042454	ribonucleoside catabolic process	30	6	4.09	0.15639	EVM0003188;EVM0009850;EVM0014862;EVM0018802;EVM0021366;EVM0021618
Biological Process	GO:0006195	purine nucleotide catabolic process	30	6	4.09	0.15639	EVM0003188;EVM0009850;EVM0014862;EVM0018802;EVM0021366;EVM0021618
Biological Process	GO:0006152	purine nucleoside catabolic process	30	6	4.09	0.15639	EVM0003188;EVM0009850;EVM0014862;EVM0018802;EVM0021366;EVM0021618
Biological Process	GO:0046130	purine ribonucleoside catabolic process	30	6	4.09	0.15639	EVM0003188;EVM0009850;EVM0014862;EVM0018802;EVM0021366;EVM0021618
Biological Process	GO:0009164	nucleoside catabolic process	30	6	4.09	0.15639	EVM0003188;EVM0009850;EVM0014862;EVM0018802;EVM0021366;EVM0021618
Biological Process	GO:0009154	purine ribonucleotide catabolic process	30	6	4.09	0.15639	EVM0003188;EVM0009850;EVM0014862;EVM0018802;EVM0021366;EVM0021618
Biological Process	GO:0009261	ribonucleotide catabolic process	30	6	4.09	0.15639	EVM0003188;EVM0009850;EVM0014862;EVM0018802;EVM0021366;EVM0021618
Biological Process	GO:0009415	response to water	72	10	9.82	0.15679	EVM0003358;EVM0004093;EVM0007435;EVM0007964;EVM0011923;EVM0014044;EVM0014505;EVM0019051;EVM0025096;add_RNAAddG018035
Biological Process	GO:0061025	membrane fusion	30	4	4.09	0.15791	EVM0004336;EVM0021618;EVM0027516;EVM0027798
Biological Process	GO:0000280	nuclear division	91	21	12.41	0.15805	EVM0001956;EVM0002652;EVM0004256;EVM0004990;EVM0009801;EVM0009832;EVM0009859;EVM0010299;EVM0011810;EVM0012496;EVM0013429;EVM0014649;EVM0018791;EVM0019729;EVM0019862;EVM0021641;EVM0023772;EVM0024042;EVM0024146;EVM0025022;EVM0027513
Biological Process	GO:0070925	organelle assembly	77	11	10.5	0.15808	EVM0008659;EVM0009477;EVM0011429;EVM0011874;EVM0016829;EVM0019072;EVM0019289;EVM0020992;EVM0021123;EVM0024183;EVM0027413
Biological Process	GO:0009416	response to light stimulus	178	26	24.27	0.15816	EVM0002467;EVM0004093;EVM0004989;EVM0005397;EVM0005590;EVM0005871;EVM0007471;EVM0008189;EVM0009013;EVM0009708;EVM0010025;EVM0011846;EVM0011923;EVM0014602;EVM0014801;EVM0015287;EVM0018236;EVM0019218;EVM0020174;EVM0020526;EVM0020973;EVM0021939;EVM0022786;EVM0023899;EVM0025101;EVM0027798
Biological Process	GO:0031400	negative regulation of protein modification process	19	3	2.59	0.15821	EVM0015809;EVM0024285;EVM0027798
Biological Process	GO:0006086	acetyl-CoA biosynthetic process from pyruvate	8	3	1.09	0.15956	EVM0004478;EVM0013762;EVM0017348
Biological Process	GO:0051346	negative regulation of hydrolase activity	24	4	3.27	0.15985	EVM0003188;EVM0014862;EVM0015809;EVM0024285
Biological Process	GO:0007584	response to nutrient	13	2	1.77	0.15988	EVM0012795;EVM0022879
Biological Process	GO:0009651	response to salt stress	61	9	8.32	0.15992	EVM0003470;EVM0009850;EVM0011843;EVM0014505;EVM0017258;EVM0018802;EVM0019051;EVM0024679;EVM0025150
Biological Process	GO:0000731	DNA synthesis involved in DNA repair	1	1	0.14	0.16002	EVM0009013
Biological Process	GO:0072395	signal transduction involved in cell cycle checkpoint	1	1	0.14	0.16002	EVM0009013
Biological Process	GO:0072422	signal transduction involved in DNA damage checkpoint	1	1	0.14	0.16002	EVM0009013
Biological Process	GO:0072425	signal transduction involved in G2 DNA damage checkpoint	1	1	0.14	0.16002	EVM0009013
Biological Process	GO:0072401	signal transduction involved in DNA integrity checkpoint	1	1	0.14	0.16002	EVM0009013
Biological Process	GO:0042770	signal transduction in response to DNA damage	1	1	0.14	0.16002	EVM0009013
Biological Process	GO:0071555	cell wall organization	330	52	45	0.16004	EVM0000601;EVM0000849;EVM0001541;EVM0001756;EVM0002082;EVM0002106;EVM0002571;EVM0002805;EVM0003075;EVM0004087;EVM0005000;EVM0005115;EVM0006500;EVM0008132;EVM0009080;EVM0009215;EVM0009241;EVM0010362;EVM0010388;EVM0010469;EVM0010691;EVM0010826;EVM0011576;EVM0013034;EVM0013817;EVM0013878;EVM0015103;EVM0015983;EVM0016646;EVM0017254;EVM0018484;EVM0018892;EVM0019492;EVM0019608;EVM0021005;EVM0021214;EVM…
Biological Process	GO:0032506	cytokinetic process	26	4	3.55	0.16009	EVM0005871;EVM0009859;EVM0010025;EVM0011750
Biological Process	GO:0019287	isopentenyl diphosphate biosynthetic process, mevalonate pathway	5	1	0.68	0.16012	EVM0018890
Biological Process	GO:0000393	spliceosomal conformational changes to generate catalytic conformation	3	2	0.41	0.16054	EVM0017666;EVM0024143
Biological Process	GO:0009853	photorespiration	5	1	0.68	0.16114	EVM0025150
Biological Process	GO:0009110	vitamin biosynthetic process	37	8	5.05	0.16118	EVM0002062;EVM0006120;EVM0015425;EVM0018955;EVM0019954;EVM0022016;EVM0024840;EVM0026419
Biological Process	GO:0015995	chlorophyll biosynthetic process	19	6	2.59	0.16119	EVM0007691;EVM0010230;EVM0015180;EVM0017023;EVM0020681;EVM0020879
Biological Process	GO:0009610	response to symbiotic fungus	2	0	0.27	0.16129	--
Biological Process	GO:0010051	xylem and phloem pattern formation	12	2	1.64	0.16171	EVM0012753;EVM0022441
Biological Process	GO:0080110	sporopollenin biosynthetic process	1	1	0.14	0.16172	EVM0009620
Biological Process	GO:0044262	cellular carbohydrate metabolic process	244	38	33.27	0.16263	EVM0000361;EVM0000601;EVM0000704;EVM0001158;EVM0001758;EVM0002082;EVM0002250;EVM0002637;EVM0002805;EVM0005000;EVM0006202;EVM0006500;EVM0009080;EVM0009397;EVM0009742;EVM0010362;EVM0010388;EVM0010411;EVM0010826;EVM0012676;EVM0013176;EVM0013514;EVM0013878;EVM0015103;EVM0015512;EVM0018867;EVM0019492;EVM0019613;EVM0020670;EVM0021479;EVM0021599;EVM0021688;EVM0022451;EVM0023662;EVM0024171;EVM0024817;EVM…
Biological Process	GO:0006766	vitamin metabolic process	40	9	5.45	0.16293	EVM0002062;EVM0006120;EVM0010230;EVM0015425;EVM0018955;EVM0019954;EVM0022016;EVM0024840;EVM0026419
Biological Process	GO:1902932	positive regulation of alcohol biosynthetic process	1	1	0.14	0.16331	EVM0010230
Biological Process	GO:1902326	positive regulation of chlorophyll biosynthetic process	1	1	0.14	0.16331	EVM0010230
Biological Process	GO:0046136	positive regulation of vitamin metabolic process	1	1	0.14	0.16331	EVM0010230
Biological Process	GO:0090056	regulation of chlorophyll metabolic process	1	1	0.14	0.16331	EVM0010230
Biological Process	GO:0046889	positive regulation of lipid biosynthetic process	1	1	0.14	0.16331	EVM0010230
Biological Process	GO:0045828	positive regulation of isoprenoid metabolic process	1	1	0.14	0.16331	EVM0010230
Biological Process	GO:0010380	regulation of chlorophyll biosynthetic process	1	1	0.14	0.16331	EVM0010230
Biological Process	GO:0042546	cell wall biogenesis	90	15	12.27	0.16335	EVM0001541;EVM0002106;EVM0002805;EVM0005000;EVM0005407;EVM0009080;EVM0009859;EVM0010362;EVM0010388;EVM0010826;EVM0010899;EVM0013878;EVM0018869;EVM0020179;EVM0024171
Biological Process	GO:0072522	purine-containing compound biosynthetic process	104	17	14.18	0.16385	EVM0001035;EVM0001480;EVM0001849;EVM0002910;EVM0007522;EVM0007540;EVM0008126;EVM0010377;EVM0010709;EVM0011153;EVM0011466;EVM0012106;EVM0014671;EVM0015545;EVM0017576;EVM0018456;ONT.16482
Biological Process	GO:0070973	protein localization to endoplasmic reticulum exit site	6	1	0.82	0.16424	EVM0027901
Biological Process	GO:0001682	tRNA 5'-leader removal	4	0	0.55	0.16435	--
Biological Process	GO:0070070	proton-transporting V-type ATPase complex assembly	12	0	1.64	0.16457	--
Biological Process	GO:0070072	vacuolar proton-transporting V-type ATPase complex assembly	12	0	1.64	0.16457	--
Biological Process	GO:0009799	specification of symmetry	4	0	0.55	0.16494	--
Biological Process	GO:0061077	chaperone-mediated protein folding	17	4	2.32	0.16521	EVM0009692;EVM0019051;EVM0021264;EVM0023553
Biological Process	GO:0006564	L-serine biosynthetic process	8	2	1.09	0.16522	EVM0002036;EVM0020176
Biological Process	GO:0042594	response to starvation	58	7	7.91	0.16592	EVM0003188;EVM0004481;EVM0006007;EVM0011874;EVM0012795;EVM0025840;EVM0027413
Biological Process	GO:0006850	mitochondrial pyruvate transport	6	3	0.82	0.16629	EVM0008325;EVM0021404;EVM0024022
Biological Process	GO:0006848	pyruvate transport	6	3	0.82	0.16629	EVM0008325;EVM0021404;EVM0024022
Biological Process	GO:0006307	DNA dealkylation involved in DNA repair	1	1	0.14	0.16652	EVM0011252
Biological Process	GO:0071423	malate transmembrane transport	2	0	0.27	0.16666	--
Biological Process	GO:0009266	response to temperature stimulus	106	14	14.45	0.16683	EVM0005293;EVM0005361;EVM0005397;EVM0009888;EVM0011923;EVM0012450;EVM0014505;EVM0016005;EVM0016532;EVM0019051;EVM0019724;EVM0022608;EVM0024478;EVM0025131
Biological Process	GO:0051511	negative regulation of unidimensional cell growth	1	1	0.14	0.16712	EVM0011522
Biological Process	GO:0030097	hemopoiesis	13	3	1.77	0.16737	EVM0005871;EVM0010025;EVM0023812
Biological Process	GO:0048468	cell development	69	11	9.41	0.16763	EVM0000747;EVM0005871;EVM0010025;EVM0011336;EVM0014564;EVM0017621;EVM0019498;EVM0021636;EVM0023670;EVM0024302;EVM0027798
Biological Process	GO:0009439	cyanate metabolic process	1	1	0.14	0.16778	EVM0011714
Biological Process	GO:0000912	assembly of actomyosin apparatus involved in cytokinesis	1	1	0.14	0.1679	EVM0011750
Biological Process	GO:0000914	phragmoplast assembly	1	1	0.14	0.1679	EVM0011750
Biological Process	GO:1902407	assembly of actomyosin apparatus involved in mitotic cytokinesis	1	1	0.14	0.1679	EVM0011750
Biological Process	GO:0060263	regulation of respiratory burst	4	2	0.55	0.16963	EVM0004257;EVM0006201
Biological Process	GO:0060267	positive regulation of respiratory burst	4	2	0.55	0.16963	EVM0004257;EVM0006201
Biological Process	GO:0003352	regulation of cilium movement	2	0	0.27	0.16973	--
Biological Process	GO:0003356	regulation of cilium beat frequency	2	0	0.27	0.16973	--
Biological Process	GO:0060632	regulation of microtubule-based movement	2	0	0.27	0.16973	--
Biological Process	GO:0090332	stomatal closure	2	1	0.27	0.17068	EVM0007628
Biological Process	GO:0045491	xylan metabolic process	29	4	3.95	0.17085	EVM0009080;EVM0010362;EVM0010899;EVM0023512
Biological Process	GO:0050992	dimethylallyl diphosphate biosynthetic process	3	2	0.41	0.17152	EVM0012002;EVM0026247
Biological Process	GO:0050993	dimethylallyl diphosphate metabolic process	3	2	0.41	0.17152	EVM0012002;EVM0026247
Biological Process	GO:0016114	terpenoid biosynthetic process	40	6	5.45	0.17294	EVM0000046;EVM0003684;EVM0013291;EVM0020216;EVM0020416;ONT.6883
Biological Process	GO:0046473	phosphatidic acid metabolic process	2	0	0.27	0.17319	--
Biological Process	GO:0006654	phosphatidic acid biosynthetic process	2	0	0.27	0.17319	--
Biological Process	GO:0031118	rRNA pseudouridine synthesis	1	1	0.14	0.17364	EVM0013619
Biological Process	GO:0000454	snoRNA guided rRNA pseudouridine synthesis	1	1	0.14	0.17364	EVM0013619
Biological Process	GO:0022904	respiratory electron transport chain	24	6	3.27	0.17489	EVM0001480;EVM0001883;EVM0002625;EVM0013575;EVM0018343;ONT.14481
Biological Process	GO:1990116	ribosome-associated ubiquitin-dependent protein catabolic process	1	1	0.14	0.1755	EVM0014447
Biological Process	GO:0009733	response to auxin	214	31	29.18	0.17653	EVM0000145;EVM0000270;EVM0000632;EVM0001084;EVM0002307;EVM0002334;EVM0004349;EVM0004989;EVM0006282;EVM0006475;EVM0006594;EVM0007471;EVM0007876;EVM0008642;EVM0009745;EVM0010879;EVM0011993;EVM0012753;EVM0012795;EVM0013921;EVM0014373;EVM0015287;EVM0015730;EVM0021151;EVM0022917;EVM0024138;EVM0024215;EVM0025242;EVM0026407;EVM0027652;EVM0027975
Biological Process	GO:0009112	nucleobase metabolic process	26	2	3.55	0.17673	EVM0007540;EVM0017576
Biological Process	GO:0032780	negative regulation of ATPase activity	1	1	0.14	0.17719	EVM0014862
Biological Process	GO:0007051	spindle organization	20	1	2.73	0.17778	EVM0027954
Biological Process	GO:0019725	cellular homeostasis	140	27	19.09	0.17798	EVM0000251;EVM0000523;EVM0001364;EVM0001810;EVM0002476;EVM0003426;EVM0003982;EVM0005733;EVM0006519;EVM0011908;EVM0012735;EVM0012753;EVM0013717;EVM0015882;EVM0016611;EVM0016938;EVM0017036;EVM0017088;EVM0017125;EVM0017258;EVM0018724;EVM0021229;EVM0021414;EVM0022272;EVM0023040;EVM0024124;EVM0027039
Biological Process	GO:0050826	response to freezing	2	0	0.27	0.17803	--
Biological Process	GO:0006974	cellular response to DNA damage stimulus	275	38	37.5	0.17822	EVM0000196;EVM0001885;EVM0002134;EVM0002510;EVM0002800;EVM0005627;EVM0005871;EVM0009013;EVM0009375;EVM0009665;EVM0010025;EVM0010415;EVM0010457;EVM0011252;EVM0012126;EVM0012752;EVM0014899;EVM0015585;EVM0015787;EVM0017192;EVM0017230;EVM0017666;EVM0018137;EVM0018344;EVM0020767;EVM0020950;EVM0022810;EVM0023773;EVM0024143;EVM0025339;EVM0025939;EVM0026185;EVM0026564;EVM0026646;EVM0026693;EVM0027617;ONT…
Biological Process	GO:0042439	ethanolamine-containing compound metabolic process	16	2	2.18	0.17844	EVM0023561;EVM0025786
Biological Process	GO:0046470	phosphatidylcholine metabolic process	16	2	2.18	0.17844	EVM0023561;EVM0025786
Biological Process	GO:0044711	single-organism biosynthetic process	993	149	135.4	0.17845	EVM0000046;EVM0000151;EVM0000361;EVM0000601;EVM0000635;EVM0001035;EVM0001158;EVM0001480;EVM0001758;EVM0001847;EVM0001849;EVM0002036;EVM0002062;EVM0002082;EVM0002300;EVM0002765;EVM0002910;EVM0003684;EVM0004021;EVM0004460;EVM0004478;EVM0004705;EVM0004820;EVM0004925;EVM0005397;EVM0005543;EVM0005601;EVM0005716;EVM0005781;EVM0005871;EVM0005876;EVM0005979;EVM0006076;EVM0006120;EVM0006202;EVM0006282;EVM…
Biological Process	GO:0031324	negative regulation of cellular metabolic process	145	21	19.77	0.17847	EVM0005030;EVM0005397;EVM0005429;EVM0005871;EVM0006652;EVM0010025;EVM0011923;EVM0012607;EVM0012795;EVM0013208;EVM0014133;EVM0015287;EVM0015809;EVM0016745;EVM0020767;EVM0021268;EVM0021636;EVM0024215;EVM0024285;EVM0026495;EVM0027798
Biological Process	GO:0051131	chaperone-mediated protein complex assembly	3	0	0.41	0.17851	--
Biological Process	GO:0070828	heterochromatin organization	3	2	0.41	0.17873	EVM0015787;EVM0027617
Biological Process	GO:0031507	heterochromatin assembly	3	2	0.41	0.17873	EVM0015787;EVM0027617
Biological Process	GO:0010448	vegetative meristem growth	3	2	0.41	0.17873	EVM0015787;EVM0027617
Biological Process	GO:0046073	dTMP metabolic process	1	1	0.14	0.17876	EVM0015484
Biological Process	GO:0006231	dTMP biosynthetic process	1	1	0.14	0.17876	EVM0015484
Biological Process	GO:0009162	deoxyribonucleoside monophosphate metabolic process	1	1	0.14	0.17876	EVM0015484
Biological Process	GO:0009157	deoxyribonucleoside monophosphate biosynthetic process	1	1	0.14	0.17876	EVM0015484
Biological Process	GO:0009176	pyrimidine deoxyribonucleoside monophosphate metabolic process	1	1	0.14	0.17876	EVM0015484
Biological Process	GO:0009177	pyrimidine deoxyribonucleoside monophosphate biosynthetic process	1	1	0.14	0.17876	EVM0015484
Biological Process	GO:0046500	S-adenosylmethionine metabolic process	10	3	1.36	0.17898	EVM0001849;EVM0010377;EVM0012106
Biological Process	GO:0009800	cinnamic acid biosynthetic process	4	2	0.55	0.18019	EVM0011707;EVM0011907
Biological Process	GO:0009803	cinnamic acid metabolic process	4	2	0.55	0.18019	EVM0011707;EVM0011907
Biological Process	GO:0009892	negative regulation of metabolic process	220	25	30	0.18045	EVM0001241;EVM0005030;EVM0005397;EVM0005429;EVM0005871;EVM0006652;EVM0007742;EVM0010025;EVM0010780;EVM0011923;EVM0012607;EVM0012795;EVM0013208;EVM0014133;EVM0015287;EVM0015809;EVM0016745;EVM0020767;EVM0021268;EVM0021636;EVM0024215;EVM0024285;EVM0026495;EVM0027507;EVM0027798
Biological Process	GO:0018345	protein palmitoylation	2	1	0.27	0.18053	EVM0017190
Biological Process	GO:0018230	peptidyl-L-cysteine S-palmitoylation	2	1	0.27	0.18053	EVM0017190
Biological Process	GO:0018231	peptidyl-S-diacylglycerol-L-cysteine biosynthetic process from peptidyl-cysteine	2	1	0.27	0.18053	EVM0017190
Biological Process	GO:0090071	negative regulation of ribosome biogenesis	2	0	0.27	0.18089	--
Biological Process	GO:0032787	monocarboxylic acid metabolic process	226	37	30.82	0.18097	EVM0000635;EVM0000704;EVM0002765;EVM0004050;EVM0004478;EVM0005543;EVM0005601;EVM0005704;EVM0006076;EVM0006362;EVM0009742;EVM0010735;EVM0010979;EVM0011707;EVM0011783;EVM0011843;EVM0011907;EVM0012002;EVM0012172;EVM0012915;EVM0013762;EVM0015627;EVM0015677;EVM0015721;EVM0016721;EVM0017348;EVM0017950;EVM0018456;EVM0020381;EVM0021115;EVM0021561;EVM0024660;EVM0025531;EVM0026247;EVM0026352;EVM0026780;ONT…
Biological Process	GO:0000902	cell morphogenesis	82	10	11.18	0.18188	EVM0006007;EVM0011336;EVM0011522;EVM0013063;EVM0014564;EVM0017621;EVM0019498;EVM0023670;EVM0024302;EVM0027798
Biological Process	GO:0010216	maintenance of DNA methylation	1	1	0.14	0.18244	EVM0016745
Biological Process	GO:0006346	methylation-dependent chromatin silencing	1	1	0.14	0.18244	EVM0016745
Biological Process	GO:2000468	regulation of peroxidase activity	1	1	0.14	0.18244	EVM0016745
Biological Process	GO:2000470	positive regulation of peroxidase activity	1	1	0.14	0.18244	EVM0016745
Biological Process	GO:0090308	regulation of methylation-dependent chromatin silencing	1	1	0.14	0.18244	EVM0016745
Biological Process	GO:1902551	regulation of catalase activity	1	1	0.14	0.18244	EVM0016745
Biological Process	GO:1902553	positive regulation of catalase activity	1	1	0.14	0.18244	EVM0016745
Biological Process	GO:0051604	protein maturation	58	7	7.91	0.18406	EVM0003267;EVM0005871;EVM0008329;EVM0010025;EVM0017554;EVM0022141;EVM0024081
Biological Process	GO:0090068	positive regulation of cell cycle process	8	0	1.09	0.18461	--
Biological Process	GO:0045860	positive regulation of protein kinase activity	11	3	1.5	0.18488	EVM0005871;EVM0010025;EVM0027954
Biological Process	GO:0010584	pollen exine formation	4	1	0.55	0.18518	EVM0009620
Biological Process	GO:0033365	protein localization to organelle	143	15	19.5	0.18574	EVM0000092;EVM0001216;EVM0003451;EVM0005871;EVM0006839;EVM0007061;EVM0007786;EVM0010025;EVM0012450;EVM0021702;EVM0023830;EVM0024081;EVM0025140;EVM0027516;EVM0027901
Biological Process	GO:0043971	histone H3-K18 acetylation	1	1	0.14	0.18598	EVM0017863
Biological Process	GO:0000387	spliceosomal snRNP assembly	20	4	2.73	0.18653	EVM0001628;EVM0005634;EVM0019208;EVM0020208
Biological Process	GO:0044571	[2Fe-2S] cluster assembly	1	1	0.14	0.18657	EVM0017990
Biological Process	GO:0009203	ribonucleoside triphosphate catabolic process	29	6	3.95	0.18677	EVM0003188;EVM0009850;EVM0014862;EVM0018802;EVM0021366;EVM0021618
Biological Process	GO:0009207	purine ribonucleoside triphosphate catabolic process	29	6	3.95	0.18677	EVM0003188;EVM0009850;EVM0014862;EVM0018802;EVM0021366;EVM0021618
Biological Process	GO:0009146	purine nucleoside triphosphate catabolic process	29	6	3.95	0.18677	EVM0003188;EVM0009850;EVM0014862;EVM0018802;EVM0021366;EVM0021618
Biological Process	GO:0009644	response to high light intensity	20	4	2.73	0.18705	EVM0002467;EVM0004093;EVM0011923;EVM0027798
Biological Process	GO:2001293	malonyl-CoA metabolic process	1	1	0.14	0.18767	EVM0018456
Biological Process	GO:2001295	malonyl-CoA biosynthetic process	1	1	0.14	0.18767	EVM0018456
Biological Process	GO:0019627	urea metabolic process	1	1	0.14	0.1878	EVM0018477
Biological Process	GO:0043419	urea catabolic process	1	1	0.14	0.1878	EVM0018477
Biological Process	GO:0010044	response to aluminum ion	5	0	0.68	0.18861	--
Biological Process	GO:0000737	DNA catabolic process, endonucleolytic	3	0	0.41	0.18886	--
Biological Process	GO:0051301	cell division	255	45	34.77	0.18895	EVM0000747;EVM0001541;EVM0001956;EVM0002106;EVM0002210;EVM0002652;EVM0004256;EVM0004509;EVM0004990;EVM0005407;EVM0005871;EVM0006007;EVM0008172;EVM0009801;EVM0009832;EVM0009859;EVM0010025;EVM0010299;EVM0010899;EVM0011271;EVM0011750;EVM0011810;EVM0012496;EVM0013429;EVM0014649;EVM0017965;EVM0018791;EVM0018869;EVM0019178;EVM0019498;EVM0019729;EVM0019862;EVM0020179;EVM0020945;EVM0021641;EVM0023440;EVM…
Biological Process	GO:2001235	positive regulation of apoptotic signaling pathway	5	2	0.68	0.18905	EVM0005871;EVM0010025
Biological Process	GO:1902882	regulation of response to oxidative stress	6	3	0.82	0.18919	EVM0005871;EVM0010025;EVM0026780
Biological Process	GO:0065009	regulation of molecular function	147	25	20.04	0.18922	EVM0003188;EVM0004765;EVM0005871;EVM0008533;EVM0009219;EVM0009850;EVM0010025;EVM0010086;EVM0011949;EVM0014862;EVM0015287;EVM0015809;EVM0016620;EVM0016745;EVM0017986;EVM0018802;EVM0019376;EVM0021240;EVM0021618;EVM0024285;EVM0026390;EVM0027798;EVM0027954;ONT.12782;ONT.15628
Biological Process	GO:0000463	maturation of LSU-rRNA from tricistronic rRNA transcript (SSU-rRNA, 5.8S rRNA, LSU-rRNA)	11	4	1.5	0.18936	EVM0008051;EVM0011149;EVM0011694;EVM0019146
Biological Process	GO:0009058	biosynthetic process	3175	513	432.93	0.1898	EVM0000041;EVM0000046;EVM0000103;EVM0000151;EVM0000238;EVM0000308;EVM0000361;EVM0000374;EVM0000539;EVM0000601;EVM0000606;EVM0000626;EVM0000635;EVM0000756;EVM0001035;EVM0001044;EVM0001045;EVM0001158;EVM0001238;EVM0001294;EVM0001391;EVM0001480;EVM0001495;EVM0001636;EVM0001750;EVM0001758;EVM0001847;EVM0001849;EVM0001915;EVM0001929;EVM0001960;EVM0002036;EVM0002062;EVM0002082;EVM0002134;EVM0002300;EVM…
Biological Process	GO:0016043	cellular component organization	1374	182	187.35	0.18981	EVM0000015;EVM0000092;EVM0000205;EVM0000601;EVM0000658;EVM0000747;EVM0000753;EVM0000849;EVM0000969;EVM0001112;EVM0001216;EVM0001541;EVM0001628;EVM0001756;EVM0001956;EVM0002082;EVM0002106;EVM0002197;EVM0002571;EVM0002652;EVM0002805;EVM0003075;EVM0003091;EVM0003188;EVM0003449;EVM0003451;EVM0004087;EVM0004196;EVM0004256;EVM0004336;EVM0004672;EVM0004990;EVM0005000;EVM0005115;EVM0005305;EVM0005397;EVM…
Biological Process	GO:0009061	anaerobic respiration	1	1	0.14	0.19049	EVM0019220
Biological Process	GO:0009991	response to extracellular stimulus	79	8	10.77	0.19053	EVM0003188;EVM0004481;EVM0006007;EVM0011874;EVM0012795;EVM0022879;EVM0025840;EVM0027413
Biological Process	GO:0010376	stomatal complex formation	1	1	0.14	0.19109	EVM0019498
Biological Process	GO:0071806	protein transmembrane transport	44	5	6	0.19219	EVM0000092;EVM0001216;EVM0007786;EVM0012450;EVM0023585
Biological Process	GO:0022603	regulation of anatomical structure morphogenesis	49	8	6.68	0.19237	EVM0003102;EVM0005871;EVM0006007;EVM0010025;EVM0011522;EVM0013063;EVM0015787;EVM0027617
Biological Process	GO:0009698	phenylpropanoid metabolic process	62	15	8.45	0.19246	EVM0000920;EVM0007448;EVM0008249;EVM0009421;EVM0010858;EVM0011128;EVM0011707;EVM0011907;EVM0016491;EVM0020934;EVM0022304;EVM0024836;EVM0025142;EVM0026557;EVM0027974
Biological Process	GO:0002764	immune response-regulating signaling pathway	7	1	0.95	0.19278	EVM0005072
Biological Process	GO:0002757	immune response-activating signal transduction	7	1	0.95	0.19278	EVM0005072
Biological Process	GO:0002758	innate immune response-activating signal transduction	7	1	0.95	0.19278	EVM0005072
Biological Process	GO:0006979	response to oxidative stress	171	37	23.32	0.19298	EVM0002476;EVM0003302;EVM0003358;EVM0003645;EVM0003916;EVM0004315;EVM0004606;EVM0005871;EVM0006007;EVM0006393;EVM0006595;EVM0010025;EVM0010686;EVM0012129;EVM0012281;EVM0015202;EVM0015306;EVM0015650;EVM0016055;EVM0016140;EVM0016787;EVM0016844;EVM0017137;EVM0017912;EVM0018364;EVM0019769;EVM0020993;EVM0021414;EVM0021560;EVM0022879;EVM0023175;EVM0023638;EVM0024478;EVM0026477;EVM0026780;EVM0027261;EVM…
Biological Process	GO:0006071	glycerol metabolic process	3	0	0.41	0.19321	--
Biological Process	GO:0019400	alditol metabolic process	3	0	0.41	0.19321	--
Biological Process	GO:0006534	cysteine metabolic process	21	5	2.86	0.19322	EVM0004421;EVM0005979;EVM0006448;EVM0010497;EVM0012755
Biological Process	GO:0042364	water-soluble vitamin biosynthetic process	35	7	4.77	0.19354	EVM0002062;EVM0015425;EVM0018955;EVM0019954;EVM0022016;EVM0024840;EVM0026419
Biological Process	GO:0016072	rRNA metabolic process	110	17	15	0.19396	EVM0004129;EVM0004146;EVM0008051;EVM0009477;EVM0011149;EVM0011184;EVM0011429;EVM0011694;EVM0011788;EVM0012189;EVM0013619;EVM0015351;EVM0016829;EVM0017095;EVM0019146;EVM0027427;ONT.5235
Biological Process	GO:0051246	regulation of protein metabolic process	118	21	16.09	0.19407	EVM0002326;EVM0004257;EVM0005871;EVM0006201;EVM0008533;EVM0009219;EVM0009531;EVM0010025;EVM0013942;EVM0015809;EVM0016005;EVM0016886;EVM0019220;EVM0020282;EVM0021122;EVM0021573;EVM0024285;EVM0027323;EVM0027798;EVM0027954;EVM0028003
Biological Process	GO:0060541	respiratory system development	7	2	0.95	0.19411	EVM0005871;EVM0010025
Biological Process	GO:0030323	respiratory tube development	7	2	0.95	0.19411	EVM0005871;EVM0010025
Biological Process	GO:0030324	lung development	7	2	0.95	0.19411	EVM0005871;EVM0010025
Biological Process	GO:0046271	phenylpropanoid catabolic process	44	11	6	0.19412	EVM0000920;EVM0007448;EVM0009421;EVM0010858;EVM0011128;EVM0020934;EVM0022304;EVM0024836;EVM0025142;EVM0026557;EVM0027974
Biological Process	GO:0046274	lignin catabolic process	44	11	6	0.19412	EVM0000920;EVM0007448;EVM0009421;EVM0010858;EVM0011128;EVM0020934;EVM0022304;EVM0024836;EVM0025142;EVM0026557;EVM0027974
Biological Process	GO:0010228	vegetative to reproductive phase transition of meristem	46	5	6.27	0.19417	EVM0001704;EVM0007127;EVM0008189;EVM0014801;EVM0025150
Biological Process	GO:2001242	regulation of intrinsic apoptotic signaling pathway	4	2	0.55	0.19425	EVM0005871;EVM0010025
Biological Process	GO:0007169	transmembrane receptor protein tyrosine kinase signaling pathway	4	2	0.55	0.19425	EVM0005871;EVM0010025
Biological Process	GO:0046209	nitric oxide metabolic process	1	1	0.14	0.19488	EVM0020643
Biological Process	GO:0006809	nitric oxide biosynthetic process	1	1	0.14	0.19488	EVM0020643
Biological Process	GO:0048478	replication fork protection	1	1	0.14	0.19541	EVM0020767
Biological Process	GO:0030261	chromosome condensation	4	2	0.55	0.19559	EVM0004256;EVM0010299
Biological Process	GO:0006011	UDP-glucose metabolic process	1	1	0.14	0.19575	EVM0020893
Biological Process	GO:0044249	cellular biosynthetic process	2951	484	402.38	0.19581	EVM0000041;EVM0000046;EVM0000103;EVM0000151;EVM0000238;EVM0000308;EVM0000361;EVM0000374;EVM0000539;EVM0000601;EVM0000606;EVM0000626;EVM0000635;EVM0000756;EVM0001035;EVM0001044;EVM0001045;EVM0001158;EVM0001238;EVM0001294;EVM0001391;EVM0001480;EVM0001495;EVM0001636;EVM0001750;EVM0001758;EVM0001847;EVM0001849;EVM0001915;EVM0001929;EVM0001960;EVM0002036;EVM0002062;EVM0002082;EVM0002134;EVM0002300;EVM…
Biological Process	GO:0032989	cellular component morphogenesis	91	11	12.41	0.19581	EVM0006007;EVM0009620;EVM0011336;EVM0011522;EVM0013063;EVM0014564;EVM0017621;EVM0019498;EVM0023670;EVM0024302;EVM0027798
Biological Process	GO:0007349	cellularization	1	1	0.14	0.19595	EVM0020945
Biological Process	GO:0010342	endosperm cellularization	1	1	0.14	0.19595	EVM0020945
Biological Process	GO:1990426	mitotic recombination-dependent replication fork processing	1	1	0.14	0.19602	EVM0020950
Biological Process	GO:0019941	modification-dependent protein catabolic process	254	39	34.63	0.19614	EVM0000032;EVM0001416;EVM0003102;EVM0003780;EVM0004600;EVM0005286;EVM0005674;EVM0005871;EVM0006095;EVM0006939;EVM0007127;EVM0007432;EVM0007981;EVM0008064;EVM0008887;EVM0009013;EVM0009057;EVM0009531;EVM0010025;EVM0011843;EVM0013727;EVM0014044;EVM0014447;EVM0014900;EVM0015833;EVM0016745;EVM0016886;EVM0017177;EVM0018484;EVM0019220;EVM0019862;EVM0021072;EVM0021122;EVM0021829;EVM0023690;EVM0023951;EVM…
Biological Process	GO:0001932	regulation of protein phosphorylation	29	8	3.95	0.19697	EVM0004257;EVM0005871;EVM0006201;EVM0008533;EVM0009219;EVM0010025;EVM0027798;EVM0027954
Biological Process	GO:0008380	RNA splicing	145	22	19.77	0.19764	EVM0001198;EVM0001628;EVM0002510;EVM0002644;EVM0004960;EVM0005132;EVM0005634;EVM0010334;EVM0011548;EVM0013107;EVM0017666;EVM0017810;EVM0019208;EVM0020208;EVM0023841;EVM0023963;EVM0024143;EVM0024856;EVM0025693;EVM0027153;EVM0027983;ONT.4423
Biological Process	GO:0072593	reactive oxygen species metabolic process	83	23	11.32	0.19794	EVM0003302;EVM0003645;EVM0003916;EVM0004315;EVM0004606;EVM0006595;EVM0010686;EVM0012129;EVM0012281;EVM0015202;EVM0015306;EVM0015650;EVM0016140;EVM0016787;EVM0017137;EVM0018364;EVM0019769;EVM0020993;EVM0021560;EVM0022993;EVM0023175;EVM0026477;EVM0027869
Biological Process	GO:0006348	chromatin silencing at telomere	1	1	0.14	0.19798	EVM0021268
Biological Process	GO:0070861	regulation of protein exit from endoplasmic reticulum	1	1	0.14	0.19818	EVM0021366
Biological Process	GO:0070863	positive regulation of protein exit from endoplasmic reticulum	1	1	0.14	0.19818	EVM0021366
Biological Process	GO:0060628	regulation of ER to Golgi vesicle-mediated transport	1	1	0.14	0.19818	EVM0021366
Biological Process	GO:0003400	regulation of COPII vesicle coating	1	1	0.14	0.19818	EVM0021366
Biological Process	GO:0090113	regulation of ER to Golgi vesicle-mediated transport by GTP hydrolysis	1	1	0.14	0.19818	EVM0021366
Biological Process	GO:0007059	chromosome segregation	56	12	7.64	0.19835	EVM0002210;EVM0004256;EVM0004509;EVM0005871;EVM0010025;EVM0010299;EVM0010457;EVM0011810;EVM0013429;EVM0019729;EVM0025022;EVM0027513
Biological Process	GO:0090150	establishment of protein localization to membrane	39	5	5.32	0.19895	EVM0000092;EVM0017190;EVM0021702;EVM0022814;EVM0027798
Biological Process	GO:0019988	charged-tRNA amino acid modification	2	0	0.27	0.19913	--
Biological Process	GO:0006863	purine nucleobase transport	2	0	0.27	0.19922	--
Biological Process	GO:0015851	nucleobase transport	2	0	0.27	0.19922	--
Biological Process	GO:0015936	coenzyme A metabolic process	13	2	1.77	0.19986	EVM0018456;EVM0025347
Biological Process	GO:1901659	glycosyl compound biosynthetic process	92	16	12.54	0.20079	EVM0001035;EVM0001480;EVM0001849;EVM0002910;EVM0007522;EVM0008126;EVM0010377;EVM0010709;EVM0011153;EVM0011466;EVM0012106;EVM0014671;EVM0015545;EVM0018456;ONT.16482;ONT.6883
Biological Process	GO:0006928	movement of cell or subcellular component	82	26	11.18	0.20147	EVM0000007;EVM0000246;EVM0000895;EVM0003188;EVM0003545;EVM0003784;EVM0005736;EVM0005871;EVM0006007;EVM0006555;EVM0006754;EVM0007485;EVM0008536;EVM0008783;EVM0009136;EVM0010025;EVM0011083;EVM0011555;EVM0011807;EVM0013224;EVM0017334;EVM0018018;EVM0019205;EVM0020342;EVM0024208;EVM0025800
Biological Process	GO:0045037	protein import into chloroplast stroma	5	1	0.68	0.20165	EVM0012450
Biological Process	GO:0009069	serine family amino acid metabolic process	43	11	5.86	0.2025	EVM0002036;EVM0004421;EVM0005979;EVM0006448;EVM0010497;EVM0012755;EVM0016647;EVM0019246;EVM0020176;EVM0023753;EVM0025094
Biological Process	GO:0055065	metal ion homeostasis	58	12	7.91	0.20292	EVM0000523;EVM0001364;EVM0001810;EVM0005733;EVM0011851;EVM0013717;EVM0017088;EVM0017125;EVM0018724;EVM0022272;EVM0023040;EVM0027798
Biological Process	GO:0030163	protein catabolic process	306	51	41.72	0.20373	EVM0000032;EVM0001416;EVM0003102;EVM0003276;EVM0003780;EVM0004600;EVM0004826;EVM0005286;EVM0005674;EVM0005871;EVM0006095;EVM0006357;EVM0006939;EVM0007127;EVM0007432;EVM0007952;EVM0007981;EVM0008064;EVM0008683;EVM0008887;EVM0009013;EVM0009057;EVM0009531;EVM0010025;EVM0011843;EVM0012616;EVM0013727;EVM0014044;EVM0014447;EVM0014900;EVM0015105;EVM0015833;EVM0016745;EVM0016886;EVM0017177;EVM0018484;EVM…
Biological Process	GO:0080186	developmental vegetative growth	6	3	0.82	0.20421	EVM0015787;EVM0027617;add_RNAAddG018035
Biological Process	GO:0006359	regulation of transcription from RNA polymerase III promoter	2	0	0.27	0.20446	--
Biological Process	GO:0016480	negative regulation of transcription from RNA polymerase III promoter	2	0	0.27	0.20446	--
Biological Process	GO:0010112	regulation of systemic acquired resistance	8	0	1.09	0.20496	--
Biological Process	GO:1900459	positive regulation of brassinosteroid mediated signaling pathway	3	1	0.41	0.20582	EVM0003038
Biological Process	GO:0002244	hematopoietic progenitor cell differentiation	1	1	0.14	0.2065	EVM0023812
Biological Process	GO:0006163	purine nucleotide metabolic process	143	25	19.5	0.20827	EVM0001035;EVM0001480;EVM0001883;EVM0002625;EVM0002910;EVM0003188;EVM0007522;EVM0008126;EVM0009850;EVM0010709;EVM0011153;EVM0011466;EVM0013575;EVM0014862;EVM0015545;EVM0016573;EVM0017576;EVM0018343;EVM0018456;EVM0018802;EVM0021366;EVM0021618;EVM0025347;ONT.14481;ONT.16482
Biological Process	GO:0044283	small molecule biosynthetic process	377	68	51.41	0.20842	EVM0000151;EVM0000635;EVM0001758;EVM0001847;EVM0001849;EVM0002036;EVM0002062;EVM0002300;EVM0002765;EVM0004021;EVM0004705;EVM0004820;EVM0004925;EVM0005543;EVM0005601;EVM0005716;EVM0005781;EVM0005979;EVM0006076;EVM0006120;EVM0008403;EVM0008546;EVM0009554;EVM0010230;EVM0010377;EVM0010497;EVM0010735;EVM0010979;EVM0011707;EVM0011907;EVM0012106;EVM0012755;EVM0012915;EVM0013396;EVM0013804;EVM0013823;EVM…
Biological Process	GO:0033014	tetrapyrrole biosynthetic process	45	7	6.14	0.20934	EVM0007691;EVM0010230;EVM0015180;EVM0017023;EVM0020502;EVM0020681;EVM0020879
Biological Process	GO:0048858	cell projection morphogenesis	12	1	1.64	0.20954	EVM0027798
Biological Process	GO:0032990	cell part morphogenesis	12	1	1.64	0.20954	EVM0027798
Biological Process	GO:0009832	plant-type cell wall biogenesis	42	7	5.73	0.21061	EVM0001541;EVM0002106;EVM0005407;EVM0009859;EVM0010899;EVM0018869;EVM0020179
Biological Process	GO:0009150	purine ribonucleotide metabolic process	140	25	19.09	0.21091	EVM0001035;EVM0001480;EVM0001883;EVM0002625;EVM0002910;EVM0003188;EVM0007522;EVM0008126;EVM0009850;EVM0010709;EVM0011153;EVM0011466;EVM0013575;EVM0014862;EVM0015545;EVM0016573;EVM0017576;EVM0018343;EVM0018456;EVM0018802;EVM0021366;EVM0021618;EVM0025347;ONT.14481;ONT.16482
Biological Process	GO:0009411	response to UV	19	5	2.59	0.21178	EVM0005590;EVM0005871;EVM0009013;EVM0010025;EVM0019218
Biological Process	GO:0072524	pyridine-containing compound metabolic process	46	9	6.27	0.21198	EVM0000335;EVM0000704;EVM0003751;EVM0005038;EVM0009742;EVM0010606;EVM0011270;EVM0019003;EVM0027218
Biological Process	GO:0048640	negative regulation of developmental growth	8	2	1.09	0.21282	EVM0011522;EVM0014633
Biological Process	GO:0034394	protein localization to cell surface	1	1	0.14	0.21326	EVM0025321
Biological Process	GO:2000008	regulation of protein localization to cell surface	1	1	0.14	0.21326	EVM0025321
Biological Process	GO:2000009	negative regulation of protein localization to cell surface	1	1	0.14	0.21326	EVM0025321
Biological Process	GO:0042455	ribonucleoside biosynthetic process	89	15	12.14	0.21341	EVM0001035;EVM0001480;EVM0001849;EVM0002910;EVM0007522;EVM0008126;EVM0010377;EVM0010709;EVM0011153;EVM0011466;EVM0012106;EVM0014671;EVM0015545;EVM0018456;ONT.16482
Biological Process	GO:0009163	nucleoside biosynthetic process	89	15	12.14	0.21341	EVM0001035;EVM0001480;EVM0001849;EVM0002910;EVM0007522;EVM0008126;EVM0010377;EVM0010709;EVM0011153;EVM0011466;EVM0012106;EVM0014671;EVM0015545;EVM0018456;ONT.16482
Biological Process	GO:0030178	negative regulation of Wnt signaling pathway	7	1	0.95	0.21413	EVM0003102
Biological Process	GO:0030111	regulation of Wnt signaling pathway	7	1	0.95	0.21413	EVM0003102
Biological Process	GO:0060828	regulation of canonical Wnt signaling pathway	7	1	0.95	0.21413	EVM0003102
Biological Process	GO:0016055	Wnt signaling pathway	7	1	0.95	0.21413	EVM0003102
Biological Process	GO:0060070	canonical Wnt signaling pathway	7	1	0.95	0.21413	EVM0003102
Biological Process	GO:0090090	negative regulation of canonical Wnt signaling pathway	7	1	0.95	0.21413	EVM0003102
Biological Process	GO:0010152	pollen maturation	4	2	0.55	0.21431	EVM0001084;EVM0012795
Biological Process	GO:0007088	regulation of mitotic nuclear division	18	6	2.45	0.21442	EVM0018791;EVM0019729;EVM0021641;EVM0023772;EVM0024042;EVM0027513
Biological Process	GO:0009143	nucleoside triphosphate catabolic process	32	6	4.36	0.21489	EVM0003188;EVM0009850;EVM0014862;EVM0018802;EVM0021366;EVM0021618
Biological Process	GO:0042773	ATP synthesis coupled electron transport	20	6	2.73	0.21489	EVM0001480;EVM0001883;EVM0002625;EVM0013575;EVM0018343;ONT.14481
Biological Process	GO:0006119	oxidative phosphorylation	20	6	2.73	0.21489	EVM0001480;EVM0001883;EVM0002625;EVM0013575;EVM0018343;ONT.14481
Biological Process	GO:0044248	cellular catabolic process	629	110	85.77	0.21516	EVM0000032;EVM0000901;EVM0000920;EVM0001284;EVM0001416;EVM0003102;EVM0003188;EVM0003302;EVM0003645;EVM0003780;EVM0003916;EVM0003981;EVM0004315;EVM0004600;EVM0004606;EVM0004826;EVM0005286;EVM0005646;EVM0005674;EVM0005871;EVM0006095;EVM0006357;EVM0006362;EVM0006727;EVM0006939;EVM0007127;EVM0007432;EVM0007448;EVM0007952;EVM0007981;EVM0008064;EVM0008683;EVM0008887;EVM0009013;EVM0009057;EVM0009421;EVM…
Biological Process	GO:0006605	protein targeting	129	17	17.59	0.21543	EVM0000092;EVM0001216;EVM0003451;EVM0005871;EVM0006839;EVM0007786;EVM0010025;EVM0012450;EVM0017190;EVM0021702;EVM0022814;EVM0023830;EVM0024081;EVM0025140;EVM0025559;EVM0027516;EVM0027798
Biological Process	GO:0065002	intracellular protein transmembrane transport	41	4	5.59	0.21584	EVM0000092;EVM0001216;EVM0007786;EVM0012450
Biological Process	GO:0048316	seed development	84	6	11.45	0.21645	EVM0001636;EVM0015320;EVM0019824;EVM0019862;EVM0020945;EVM0022441
Biological Process	GO:0042255	ribosome assembly	34	9	4.64	0.21665	EVM0008659;EVM0009477;EVM0011429;EVM0016829;EVM0019072;EVM0019289;EVM0020992;EVM0021123;EVM0024183
Biological Process	GO:0052837	thiazole biosynthetic process	1	1	0.14	0.21677	EVM0026419
Biological Process	GO:0052838	thiazole metabolic process	1	1	0.14	0.21677	EVM0026419
Biological Process	GO:0018131	oxazole or thiazole biosynthetic process	1	1	0.14	0.21677	EVM0026419
Biological Process	GO:0046484	oxazole or thiazole metabolic process	1	1	0.14	0.21677	EVM0026419
Biological Process	GO:0048229	gametophyte development	61	15	8.32	0.21699	EVM0001084;EVM0005659;EVM0009620;EVM0012496;EVM0012795;EVM0015787;EVM0015809;EVM0018549;EVM0019379;EVM0019862;EVM0023690;EVM0025259;EVM0027617;EVM0027798;add_RNAAddG018035
Biological Process	GO:0071219	cellular response to molecule of bacterial origin	1	1	0.14	0.21706	EVM0026495
Biological Process	GO:0019221	cytokine-mediated signaling pathway	3	0	0.41	0.21736	--
Biological Process	GO:0070601	centromeric sister chromatid cohesion	2	1	0.27	0.21798	EVM0019729
Biological Process	GO:0051177	meiotic sister chromatid cohesion	2	1	0.27	0.21798	EVM0019729
Biological Process	GO:0051754	meiotic sister chromatid cohesion, centromeric	2	1	0.27	0.21798	EVM0019729
Biological Process	GO:0045492	xylan biosynthetic process	16	2	2.18	0.21818	EVM0009080;EVM0010362
Biological Process	GO:0000028	ribosomal small subunit assembly	7	3	0.95	0.21837	EVM0019289;EVM0020992;EVM0021123
Biological Process	GO:1900057	positive regulation of leaf senescence	4	0	0.55	0.21863	--
Biological Process	GO:0007062	sister chromatid cohesion	26	6	3.55	0.21876	EVM0005871;EVM0010025;EVM0010457;EVM0011810;EVM0013429;EVM0019729
Biological Process	GO:0043173	nucleotide salvage	5	0	0.68	0.21937	--
Biological Process	GO:0031023	microtubule organizing center organization	7	1	0.95	0.21944	EVM0003188
Biological Process	GO:0006106	fumarate metabolic process	1	1	0.14	0.2196	EVM0027182
Biological Process	GO:0009567	double fertilization forming a zygote and endosperm	2	1	0.27	0.21982	EVM0027798
Biological Process	GO:0016573	histone acetylation	14	1	1.91	0.22049	EVM0017863
Biological Process	GO:0002183	cytoplasmic translational initiation	2	1	0.27	0.22085	EVM0004672
Biological Process	GO:0035637	multicellular organismal signaling	1	1	0.14	0.22113	EVM0027798
Biological Process	GO:0019226	transmission of nerve impulse	1	1	0.14	0.22113	EVM0027798
Biological Process	GO:0019228	neuronal action potential	1	1	0.14	0.22113	EVM0027798
Biological Process	GO:0043001	Golgi to plasma membrane protein transport	1	1	0.14	0.22113	EVM0027798
Biological Process	GO:0002028	regulation of sodium ion transport	1	1	0.14	0.22113	EVM0027798
Biological Process	GO:2001259	positive regulation of cation channel activity	1	1	0.14	0.22113	EVM0027798
Biological Process	GO:0032026	response to magnesium ion	1	1	0.14	0.22113	EVM0027798
Biological Process	GO:0010765	positive regulation of sodium ion transport	1	1	0.14	0.22113	EVM0027798
Biological Process	GO:0050808	synapse organization	1	1	0.14	0.22113	EVM0027798
Biological Process	GO:0042391	regulation of membrane potential	1	1	0.14	0.22113	EVM0027798
Biological Process	GO:0007016	cytoskeletal anchoring at plasma membrane	1	1	0.14	0.22113	EVM0027798
Biological Process	GO:0086010	membrane depolarization during action potential	1	1	0.14	0.22113	EVM0027798
Biological Process	GO:0086012	membrane depolarization during cardiac muscle cell action potential	1	1	0.14	0.22113	EVM0027798
Biological Process	GO:0034110	regulation of homotypic cell-cell adhesion	1	1	0.14	0.22113	EVM0027798
Biological Process	GO:0034112	positive regulation of homotypic cell-cell adhesion	1	1	0.14	0.22113	EVM0027798
Biological Process	GO:0086001	cardiac muscle cell action potential	1	1	0.14	0.22113	EVM0027798
Biological Process	GO:0034109	homotypic cell-cell adhesion	1	1	0.14	0.22113	EVM0027798
Biological Process	GO:0010650	positive regulation of cell communication by electrical coupling	1	1	0.14	0.22113	EVM0027798
Biological Process	GO:0010644	cell communication by electrical coupling	1	1	0.14	0.22113	EVM0027798
Biological Process	GO:0010649	regulation of cell communication by electrical coupling	1	1	0.14	0.22113	EVM0027798
Biological Process	GO:0032411	positive regulation of transporter activity	1	1	0.14	0.22113	EVM0027798
Biological Process	GO:0032414	positive regulation of ion transmembrane transporter activity	1	1	0.14	0.22113	EVM0027798
Biological Process	GO:0003254	regulation of membrane depolarization	1	1	0.14	0.22113	EVM0027798
Biological Process	GO:0022407	regulation of cell-cell adhesion	1	1	0.14	0.22113	EVM0027798
Biological Process	GO:0022409	positive regulation of cell-cell adhesion	1	1	0.14	0.22113	EVM0027798
Biological Process	GO:0043266	regulation of potassium ion transport	1	1	0.14	0.22113	EVM0027798
Biological Process	GO:0043267	negative regulation of potassium ion transport	1	1	0.14	0.22113	EVM0027798
Biological Process	GO:0034764	positive regulation of transmembrane transport	1	1	0.14	0.22113	EVM0027798
Biological Process	GO:0034767	positive regulation of ion transmembrane transport	1	1	0.14	0.22113	EVM0027798
Biological Process	GO:0043270	positive regulation of ion transport	1	1	0.14	0.22113	EVM0027798
Biological Process	GO:0009963	positive regulation of flavonoid biosynthetic process	1	1	0.14	0.22113	EVM0027798
Biological Process	GO:0009988	cell-cell recognition	1	1	0.14	0.22113	EVM0027798
Biological Process	GO:0045026	plasma membrane fusion	1	1	0.14	0.22113	EVM0027798
Biological Process	GO:0071286	cellular response to magnesium ion	1	1	0.14	0.22113	EVM0027798
Biological Process	GO:1901016	regulation of potassium ion transmembrane transporter activity	1	1	0.14	0.22113	EVM0027798
Biological Process	GO:1901017	negative regulation of potassium ion transmembrane transporter activity	1	1	0.14	0.22113	EVM0027798
Biological Process	GO:0010960	magnesium ion homeostasis	1	1	0.14	0.22113	EVM0027798
Biological Process	GO:1900825	regulation of membrane depolarization during cardiac muscle cell action potential	1	1	0.14	0.22113	EVM0027798
Biological Process	GO:1900827	positive regulation of membrane depolarization during cardiac muscle cell action potential	1	1	0.14	0.22113	EVM0027798
Biological Process	GO:0071709	membrane assembly	1	1	0.14	0.22113	EVM0027798
Biological Process	GO:0051899	membrane depolarization	1	1	0.14	0.22113	EVM0027798
Biological Process	GO:0016337	single organismal cell-cell adhesion	1	1	0.14	0.22113	EVM0027798
Biological Process	GO:0072660	maintenance of protein location in plasma membrane	1	1	0.14	0.22113	EVM0027798
Biological Process	GO:0072658	maintenance of protein location in membrane	1	1	0.14	0.22113	EVM0027798
Biological Process	GO:1902305	regulation of sodium ion transmembrane transport	1	1	0.14	0.22113	EVM0027798
Biological Process	GO:1902307	positive regulation of sodium ion transmembrane transport	1	1	0.14	0.22113	EVM0027798
Biological Process	GO:1901380	negative regulation of potassium ion transmembrane transport	1	1	0.14	0.22113	EVM0027798
Biological Process	GO:1901379	regulation of potassium ion transmembrane transport	1	1	0.14	0.22113	EVM0027798
Biological Process	GO:0001508	action potential	1	1	0.14	0.22113	EVM0027798
Biological Process	GO:0031542	positive regulation of anthocyanin biosynthetic process	1	1	0.14	0.22113	EVM0027798
Biological Process	GO:0031539	positive regulation of anthocyanin metabolic process	1	1	0.14	0.22113	EVM0027798
Biological Process	GO:0090002	protein localization to plasma membrane	1	1	0.14	0.22113	EVM0027798
Biological Process	GO:1902260	negative regulation of delayed rectifier potassium channel activity	1	1	0.14	0.22113	EVM0027798
Biological Process	GO:1902259	regulation of delayed rectifier potassium channel activity	1	1	0.14	0.22113	EVM0027798
Biological Process	GO:0007528	neuromuscular junction development	1	1	0.14	0.22113	EVM0027798
Biological Process	GO:0006814	sodium ion transport	1	1	0.14	0.22113	EVM0027798
Biological Process	GO:0098602	single organism cell adhesion	1	1	0.14	0.22113	EVM0027798
Biological Process	GO:0045760	positive regulation of action potential	1	1	0.14	0.22113	EVM0027798
Biological Process	GO:0045785	positive regulation of cell adhesion	1	1	0.14	0.22113	EVM0027798
Biological Process	GO:0035725	sodium ion transmembrane transport	1	1	0.14	0.22113	EVM0027798
Biological Process	GO:0090313	regulation of protein targeting to membrane	1	1	0.14	0.22113	EVM0027798
Biological Process	GO:0090314	positive regulation of protein targeting to membrane	1	1	0.14	0.22113	EVM0027798
Biological Process	GO:2000651	positive regulation of sodium ion transmembrane transporter activity	1	1	0.14	0.22113	EVM0027798
Biological Process	GO:2000649	regulation of sodium ion transmembrane transporter activity	1	1	0.14	0.22113	EVM0027798
Biological Process	GO:0045838	positive regulation of membrane potential	1	1	0.14	0.22113	EVM0027798
Biological Process	GO:0080173	male-female gamete recognition during double fertilization	1	1	0.14	0.22113	EVM0027798
Biological Process	GO:0044091	membrane biogenesis	1	1	0.14	0.22113	EVM0027798
Biological Process	GO:0098900	regulation of action potential	1	1	0.14	0.22113	EVM0027798
Biological Process	GO:0098901	regulation of cardiac muscle cell action potential	1	1	0.14	0.22113	EVM0027798
Biological Process	GO:0098902	regulation of membrane depolarization during action potential	1	1	0.14	0.22113	EVM0027798
Biological Process	GO:0044801	single-organism membrane fusion	26	4	3.55	0.22162	EVM0004336;EVM0021618;EVM0027516;EVM0027798
Biological Process	GO:0006629	lipid metabolic process	593	70	80.86	0.22174	EVM0000046;EVM0000406;EVM0000635;EVM0000845;EVM0001320;EVM0001758;EVM0003684;EVM0004460;EVM0004519;EVM0004926;EVM0005110;EVM0005479;EVM0005601;EVM0005690;EVM0005716;EVM0005876;EVM0005909;EVM0005951;EVM0006076;EVM0006736;EVM0007616;EVM0008302;EVM0009770;EVM0009860;EVM0010230;EVM0010735;EVM0010979;EVM0011171;EVM0011430;EVM0011671;EVM0011843;EVM0012002;EVM0012386;EVM0012915;EVM0013291;EVM0013823;EVM…
Biological Process	GO:0030811	regulation of nucleotide catabolic process	28	5	3.82	0.22211	EVM0003188;EVM0009850;EVM0014862;EVM0018802;EVM0021618
Biological Process	GO:0033121	regulation of purine nucleotide catabolic process	28	5	3.82	0.22211	EVM0003188;EVM0009850;EVM0014862;EVM0018802;EVM0021618
Biological Process	GO:0019363	pyridine nucleotide biosynthetic process	16	1	2.18	0.22233	EVM0019003
Biological Process	GO:0019359	nicotinamide nucleotide biosynthetic process	16	1	2.18	0.22233	EVM0019003
Biological Process	GO:0080188	RNA-directed DNA methylation	5	0	0.68	0.2226	--
Biological Process	GO:0043622	cortical microtubule organization	13	2	1.77	0.2227	EVM0008629;EVM0011522
Biological Process	GO:0043335	protein unfolding	3	0	0.41	0.22329	--
Biological Process	GO:0006384	transcription initiation from RNA polymerase III promoter	6	2	0.82	0.22344	EVM0003561;EVM0020136
Biological Process	GO:0033566	gamma-tubulin complex localization	5	2	0.68	0.22352	EVM0001536;EVM0002609
Biological Process	GO:0031124	mRNA 3'-end processing	14	1	1.91	0.22374	EVM0010016
Biological Process	GO:0007389	pattern specification process	52	4	7.09	0.22386	EVM0012753;EVM0014633;EVM0019498;EVM0022441
Biological Process	GO:0016138	glycoside biosynthetic process	1	1	0.14	0.22428	ONT.6883
Biological Process	GO:1900992	(-)-secologanin metabolic process	1	1	0.14	0.22428	ONT.6883
Biological Process	GO:1900994	(-)-secologanin biosynthetic process	1	1	0.14	0.22428	ONT.6883
Biological Process	GO:1901804	beta-glucoside metabolic process	1	1	0.14	0.22428	ONT.6883
Biological Process	GO:1901806	beta-glucoside biosynthetic process	1	1	0.14	0.22428	ONT.6883
Biological Process	GO:0090087	regulation of peptide transport	13	4	1.77	0.22433	EVM0003188;EVM0005871;EVM0010025;EVM0027798
Biological Process	GO:0046080	dUTP metabolic process	1	1	0.14	0.22443	ONT.8914
Biological Process	GO:0007007	inner mitochondrial membrane organization	8	1	1.09	0.2246	EVM0000092
Biological Process	GO:0045039	protein import into mitochondrial inner membrane	8	1	1.09	0.2246	EVM0000092
Biological Process	GO:0031670	cellular response to nutrient	10	1	1.36	0.22475	EVM0012795
Biological Process	GO:0009267	cellular response to starvation	46	6	6.27	0.2248	EVM0004481;EVM0006007;EVM0011874;EVM0012795;EVM0025840;EVM0027413
Biological Process	GO:0000103	sulfate assimilation	8	1	1.09	0.22481	EVM0001239
Biological Process	GO:0000160	phosphorelay signal transduction system	51	10	6.95	0.22487	EVM0001444;EVM0007641;EVM0008374;EVM0015012;EVM0017916;EVM0018532;EVM0019788;EVM0025055;EVM0026424;EVM0027805
Biological Process	GO:0030218	erythrocyte differentiation	1	0	0.14	0.22502	--
Biological Process	GO:0034101	erythrocyte homeostasis	1	0	0.14	0.22502	--
Biological Process	GO:0002262	myeloid cell homeostasis	1	0	0.14	0.22502	--
Biological Process	GO:0048872	homeostasis of number of cells	1	0	0.14	0.22502	--
Biological Process	GO:0048821	erythrocyte development	1	0	0.14	0.22502	--
Biological Process	GO:0006082	organic acid metabolic process	625	100	85.22	0.22532	EVM0000151;EVM0000635;EVM0000704;EVM0001847;EVM0001849;EVM0002036;EVM0002300;EVM0002428;EVM0002765;EVM0004021;EVM0004050;EVM0004421;EVM0004469;EVM0004478;EVM0004705;EVM0004820;EVM0004925;EVM0005063;EVM0005543;EVM0005601;EVM0005646;EVM0005704;EVM0005781;EVM0005951;EVM0005979;EVM0006076;EVM0006362;EVM0006448;EVM0008362;EVM0008403;EVM0008546;EVM0009554;EVM0009742;EVM0010377;EVM0010497;EVM0010735;EVM…
Biological Process	GO:0003006	developmental process involved in reproduction	252	22	34.36	0.22661	EVM0001084;EVM0001636;EVM0001704;EVM0006007;EVM0007127;EVM0008189;EVM0011874;EVM0012496;EVM0012795;EVM0014633;EVM0014801;EVM0015320;EVM0018115;EVM0018552;EVM0019824;EVM0019862;EVM0020377;EVM0020945;EVM0021636;EVM0021939;EVM0022441;EVM0025150
Biological Process	GO:0006911	phagocytosis, engulfment	1	0	0.14	0.22665	--
Biological Process	GO:0010324	membrane invagination	1	0	0.14	0.22665	--
Biological Process	GO:2000014	regulation of endosperm development	6	0	0.82	0.22688	--
Biological Process	GO:0016122	xanthophyll metabolic process	2	0	0.27	0.227	--
Biological Process	GO:0016123	xanthophyll biosynthetic process	2	0	0.27	0.227	--
Biological Process	GO:0061458	reproductive system development	213	20	29.04	0.22726	EVM0001084;EVM0001636;EVM0001704;EVM0006007;EVM0007127;EVM0008189;EVM0011874;EVM0012795;EVM0014633;EVM0014801;EVM0015320;EVM0018115;EVM0018552;EVM0019824;EVM0019862;EVM0020377;EVM0020945;EVM0021939;EVM0022441;EVM0025150
Biological Process	GO:0048608	reproductive structure development	213	20	29.04	0.22726	EVM0001084;EVM0001636;EVM0001704;EVM0006007;EVM0007127;EVM0008189;EVM0011874;EVM0012795;EVM0014633;EVM0014801;EVM0015320;EVM0018115;EVM0018552;EVM0019824;EVM0019862;EVM0020377;EVM0020945;EVM0021939;EVM0022441;EVM0025150
Biological Process	GO:2000038	regulation of stomatal complex development	3	0	0.41	0.22739	--
Biological Process	GO:0045682	regulation of epidermis development	3	0	0.41	0.22739	--
Biological Process	GO:0006378	mRNA polyadenylation	6	1	0.82	0.22743	EVM0010016
Biological Process	GO:0010447	response to acidic pH	2	0	0.27	0.22752	--
Biological Process	GO:0034629	cellular protein complex localization	6	2	0.82	0.22798	EVM0001536;EVM0002609
Biological Process	GO:0031669	cellular response to nutrient levels	55	6	7.5	0.22799	EVM0004481;EVM0006007;EVM0011874;EVM0012795;EVM0025840;EVM0027413
Biological Process	GO:1902184	negative regulation of shoot apical meristem development	1	0	0.14	0.22813	--
Biological Process	GO:0045597	positive regulation of cell differentiation	6	1	0.82	0.22852	EVM0024215
Biological Process	GO:0018393	internal peptidyl-lysine acetylation	16	1	2.18	0.22885	EVM0017863
Biological Process	GO:0018394	peptidyl-lysine acetylation	16	1	2.18	0.22885	EVM0017863
Biological Process	GO:0006475	internal protein amino acid acetylation	16	1	2.18	0.22885	EVM0017863
Biological Process	GO:0006021	inositol biosynthetic process	6	1	0.82	0.22907	EVM0001758
Biological Process	GO:0046174	polyol catabolic process	14	1	1.91	0.22929	EVM0019613
Biological Process	GO:0043436	oxoacid metabolic process	623	99	84.95	0.2307	EVM0000151;EVM0000635;EVM0000704;EVM0001847;EVM0001849;EVM0002036;EVM0002300;EVM0002428;EVM0002765;EVM0004021;EVM0004050;EVM0004421;EVM0004469;EVM0004478;EVM0004705;EVM0004820;EVM0004925;EVM0005063;EVM0005543;EVM0005601;EVM0005646;EVM0005704;EVM0005781;EVM0005951;EVM0005979;EVM0006076;EVM0006362;EVM0006448;EVM0008362;EVM0008403;EVM0008546;EVM0009554;EVM0009742;EVM0010377;EVM0010497;EVM0010735;EVM…
Biological Process	GO:0006281	DNA repair	256	35	34.91	0.23113	EVM0000196;EVM0001885;EVM0002134;EVM0002510;EVM0002800;EVM0005627;EVM0009013;EVM0009375;EVM0009665;EVM0010415;EVM0010457;EVM0011252;EVM0012126;EVM0012752;EVM0014899;EVM0015585;EVM0015787;EVM0017192;EVM0017230;EVM0017666;EVM0018137;EVM0018344;EVM0020950;EVM0022810;EVM0023773;EVM0024143;EVM0025339;EVM0025939;EVM0026185;EVM0026564;EVM0026646;EVM0026693;EVM0027617;ONT.175;ONT.5517
Biological Process	GO:0008610	lipid biosynthetic process	336	41	45.82	0.23116	EVM0000046;EVM0000635;EVM0001758;EVM0003684;EVM0004460;EVM0005601;EVM0005716;EVM0005876;EVM0006076;EVM0009860;EVM0010230;EVM0010735;EVM0010979;EVM0011171;EVM0011671;EVM0012002;EVM0012386;EVM0012915;EVM0013291;EVM0013823;EVM0014018;EVM0014843;EVM0015627;EVM0015677;EVM0015721;EVM0016039;EVM0016721;EVM0018269;EVM0018456;EVM0018890;EVM0020216;EVM0020381;EVM0020416;EVM0023561;EVM0024660;EVM0024709;EVM…
Biological Process	GO:0046654	tetrahydrofolate biosynthetic process	4	2	0.55	0.23118	EVM0015425;EVM0015484
Biological Process	GO:0010381	peroxisome-chloroplast membrane tethering	1	0	0.14	0.2315	--
Biological Process	GO:0009263	deoxyribonucleotide biosynthetic process	7	3	0.95	0.23186	EVM0011607;EVM0015484;EVM0022533
Biological Process	GO:0006369	termination of RNA polymerase II transcription	1	0	0.14	0.23203	--
Biological Process	GO:0002576	platelet degranulation	3	0	0.41	0.23219	--
Biological Process	GO:0071103	DNA conformation change	55	13	7.5	0.23229	EVM0000658;EVM0001519;EVM0004196;EVM0004256;EVM0007959;EVM0010299;EVM0012539;EVM0015787;EVM0022393;EVM0023039;EVM0025022;EVM0027040;EVM0027617
Biological Process	GO:0009409	response to cold	49	6	6.68	0.2328	EVM0005397;EVM0011923;EVM0012450;EVM0014505;EVM0016005;EVM0019051
Biological Process	GO:0033046	negative regulation of sister chromatid segregation	2	1	0.27	0.23293	EVM0027513
Biological Process	GO:0033048	negative regulation of mitotic sister chromatid segregation	2	1	0.27	0.23293	EVM0027513
Biological Process	GO:2000816	negative regulation of mitotic sister chromatid separation	2	1	0.27	0.23293	EVM0027513
Biological Process	GO:0051985	negative regulation of chromosome segregation	2	1	0.27	0.23293	EVM0027513
Biological Process	GO:0006265	DNA topological change	13	3	1.77	0.23316	EVM0001519;EVM0023039;EVM0025022
Biological Process	GO:0043153	entrainment of circadian clock by photoperiod	1	0	0.14	0.23354	--
Biological Process	GO:0007267	cell-cell signaling	22	6	3	0.23415	EVM0003102;EVM0004765;EVM0011809;EVM0019376;EVM0020807;EVM0021240
Biological Process	GO:0045930	negative regulation of mitotic cell cycle	5	2	0.68	0.23445	EVM0016745;EVM0027513
Biological Process	GO:0010016	shoot system morphogenesis	33	4	4.5	0.23448	EVM0014633;EVM0016488;EVM0019498;EVM0022441
Biological Process	GO:0043572	plastid fission	7	0	0.95	0.2359	--
Biological Process	GO:0010020	chloroplast fission	7	0	0.95	0.2359	--
Biological Process	GO:0033002	muscle cell proliferation	1	0	0.14	0.23628	--
Biological Process	GO:0051092	positive regulation of NF-kappaB transcription factor activity	1	0	0.14	0.23628	--
Biological Process	GO:0031098	stress-activated protein kinase signaling cascade	1	0	0.14	0.23628	--
Biological Process	GO:0070555	response to interleukin-1	1	0	0.14	0.23628	--
Biological Process	GO:0071347	cellular response to interleukin-1	1	0	0.14	0.23628	--
Biological Process	GO:0051403	stress-activated MAPK cascade	1	0	0.14	0.23628	--
Biological Process	GO:0007254	JNK cascade	1	0	0.14	0.23628	--
Biological Process	GO:0048660	regulation of smooth muscle cell proliferation	1	0	0.14	0.23628	--
Biological Process	GO:0048661	positive regulation of smooth muscle cell proliferation	1	0	0.14	0.23628	--
Biological Process	GO:0048659	smooth muscle cell proliferation	1	0	0.14	0.23628	--
Biological Process	GO:0070498	interleukin-1-mediated signaling pathway	1	0	0.14	0.23628	--
Biological Process	GO:0040034	regulation of development, heterochronic	9	0	1.23	0.2364	--
Biological Process	GO:0048510	regulation of timing of transition from vegetative to reproductive phase	9	0	1.23	0.2364	--
Biological Process	GO:0048506	regulation of timing of meristematic phase transition	9	0	1.23	0.2364	--
Biological Process	GO:0008360	regulation of cell shape	6	1	0.82	0.23666	EVM0006007
Biological Process	GO:0006323	DNA packaging	37	10	5.05	0.237	EVM0000658;EVM0004196;EVM0004256;EVM0007959;EVM0010299;EVM0012539;EVM0015787;EVM0022393;EVM0027040;EVM0027617
Biological Process	GO:0006807	nitrogen compound metabolic process	3826	440	521.69	0.23718	EVM0000041;EVM0000103;EVM0000151;EVM0000196;EVM0000205;EVM0000238;EVM0000295;EVM0000335;EVM0000658;EVM0000704;EVM0000747;EVM0000801;EVM0000901;EVM0001009;EVM0001035;EVM0001045;EVM0001198;EVM0001238;EVM0001241;EVM0001480;EVM0001519;EVM0001628;EVM0001636;EVM0001773;EVM0001847;EVM0001849;EVM0001883;EVM0001885;EVM0001915;EVM0001929;EVM0001956;EVM0002036;EVM0002062;EVM0002134;EVM0002300;EVM0002307;EVM…
Biological Process	GO:0046040	IMP metabolic process	14	1	1.91	0.23743	EVM0017576
Biological Process	GO:0006188	IMP biosynthetic process	14	1	1.91	0.23743	EVM0017576
Biological Process	GO:0051172	negative regulation of nitrogen compound metabolic process	133	19	18.14	0.23817	EVM0005030;EVM0005429;EVM0005871;EVM0006652;EVM0010025;EVM0012607;EVM0012795;EVM0013208;EVM0014133;EVM0015287;EVM0015809;EVM0016745;EVM0020767;EVM0021268;EVM0021636;EVM0024215;EVM0024285;EVM0026495;EVM0027798
Biological Process	GO:0009129	pyrimidine nucleoside monophosphate metabolic process	6	1	0.82	0.23835	EVM0015484
Biological Process	GO:0009130	pyrimidine nucleoside monophosphate biosynthetic process	6	1	0.82	0.23835	EVM0015484
Biological Process	GO:0019752	carboxylic acid metabolic process	608	96	82.9	0.23873	EVM0000151;EVM0000635;EVM0000704;EVM0001847;EVM0001849;EVM0002036;EVM0002300;EVM0002428;EVM0002765;EVM0004021;EVM0004050;EVM0004421;EVM0004469;EVM0004478;EVM0004705;EVM0004820;EVM0004925;EVM0005543;EVM0005601;EVM0005646;EVM0005704;EVM0005781;EVM0005951;EVM0005979;EVM0006076;EVM0006362;EVM0006448;EVM0008362;EVM0008403;EVM0008546;EVM0009554;EVM0009742;EVM0010377;EVM0010497;EVM0010735;EVM0010979;EVM…
Biological Process	GO:0050778	positive regulation of immune response	19	3	2.59	0.23936	EVM0005072;EVM0009850;EVM0018802
Biological Process	GO:0002684	positive regulation of immune system process	19	3	2.59	0.23936	EVM0005072;EVM0009850;EVM0018802
Biological Process	GO:0006526	arginine biosynthetic process	12	1	1.64	0.23995	EVM0004705
Biological Process	GO:0042732	D-xylose metabolic process	2	1	0.27	0.24005	EVM0005424
Biological Process	GO:1901419	regulation of response to alcohol	45	8	6.14	0.24006	EVM0003038;EVM0005063;EVM0005868;EVM0008414;EVM0009850;EVM0011843;EVM0013086;EVM0018802
Biological Process	GO:1901421	positive regulation of response to alcohol	20	4	2.73	0.24123	EVM0003038;EVM0009850;EVM0011843;EVM0018802
Biological Process	GO:1901292	nucleoside phosphate catabolic process	35	6	4.77	0.24135	EVM0003188;EVM0009850;EVM0014862;EVM0018802;EVM0021366;EVM0021618
Biological Process	GO:0090502	RNA phosphodiester bond hydrolysis, endonucleolytic	9	1	1.23	0.24217	EVM0004146
Biological Process	GO:0006207	'de novo' pyrimidine nucleobase biosynthetic process	9	0	1.23	0.24287	--
Biological Process	GO:0097285	obsolete cell-type specific apoptotic process	8	2	1.09	0.24303	EVM0005871;EVM0010025
Biological Process	GO:0051225	spindle assembly	7	0	0.95	0.24409	--
Biological Process	GO:0009205	purine ribonucleoside triphosphate metabolic process	103	21	14.04	0.24421	EVM0001035;EVM0001480;EVM0001883;EVM0002625;EVM0002910;EVM0003188;EVM0007522;EVM0008126;EVM0009850;EVM0010709;EVM0011153;EVM0011466;EVM0013575;EVM0014862;EVM0015545;EVM0018343;EVM0018802;EVM0021366;EVM0021618;ONT.14481;ONT.16482
Biological Process	GO:0009144	purine nucleoside triphosphate metabolic process	103	21	14.04	0.24421	EVM0001035;EVM0001480;EVM0001883;EVM0002625;EVM0002910;EVM0003188;EVM0007522;EVM0008126;EVM0009850;EVM0010709;EVM0011153;EVM0011466;EVM0013575;EVM0014862;EVM0015545;EVM0018343;EVM0018802;EVM0021366;EVM0021618;ONT.14481;ONT.16482
Biological Process	GO:0051656	establishment of organelle localization	25	2	3.41	0.24439	EVM0003449;EVM0021366
Biological Process	GO:0071266	'de novo' L-methionine biosynthetic process	2	1	0.27	0.24444	EVM0005979
Biological Process	GO:0006525	arginine metabolic process	16	1	2.18	0.24498	EVM0004705
Biological Process	GO:0009249	protein lipoylation	5	0	0.68	0.24516	--
Biological Process	GO:0070672	response to interleukin-15	1	0	0.14	0.24578	--
Biological Process	GO:0071350	cellular response to interleukin-15	1	0	0.14	0.24578	--
Biological Process	GO:0038111	interleukin-7-mediated signaling pathway	1	0	0.14	0.24578	--
Biological Process	GO:0009585	red, far-red light phototransduction	10	2	1.36	0.24835	EVM0020973;EVM0023899
Biological Process	GO:0007602	phototransduction	10	2	1.36	0.24835	EVM0020973;EVM0023899
Biological Process	GO:0010223	secondary shoot formation	3	0	0.41	0.24862	--
Biological Process	GO:0001763	morphogenesis of a branching structure	3	0	0.41	0.24862	--
Biological Process	GO:0010346	shoot axis formation	3	0	0.41	0.24862	--
Biological Process	GO:0007006	mitochondrial membrane organization	11	1	1.5	0.24884	EVM0000092
Biological Process	GO:0010639	negative regulation of organelle organization	23	7	3.14	0.24887	EVM0006007;EVM0018791;EVM0019729;EVM0021641;EVM0023772;EVM0024042;EVM0027513
Biological Process	GO:0072507	divalent inorganic cation homeostasis	12	4	1.64	0.24914	EVM0001364;EVM0001810;EVM0017088;EVM0027798
Biological Process	GO:0010103	stomatal complex morphogenesis	6	1	0.82	0.24922	EVM0019498
Biological Process	GO:0034058	endosomal vesicle fusion	1	0	0.14	0.24924	--
Biological Process	GO:2000904	regulation of starch metabolic process	2	0	0.27	0.24966	--
Biological Process	GO:0010581	regulation of starch biosynthetic process	2	0	0.27	0.24966	--
Biological Process	GO:0010183	pollen tube guidance	1	0	0.14	0.25011	--
Biological Process	GO:0050918	positive chemotaxis	1	0	0.14	0.25011	--
Biological Process	GO:0042327	positive regulation of phosphorylation	19	5	2.59	0.25035	EVM0004257;EVM0005871;EVM0006201;EVM0010025;EVM0027954
Biological Process	GO:1900426	positive regulation of defense response to bacterium	7	2	0.95	0.25104	EVM0009850;EVM0018802
Biological Process	GO:0010569	regulation of double-strand break repair via homologous recombination	2	0	0.27	0.25134	--
Biological Process	GO:2000779	regulation of double-strand break repair	2	0	0.27	0.25134	--
Biological Process	GO:0000919	cell plate assembly	11	1	1.5	0.25135	EVM0009859
Biological Process	GO:0090558	plant epidermis development	60	11	8.18	0.25217	EVM0000747;EVM0005871;EVM0010025;EVM0011336;EVM0014564;EVM0015787;EVM0017621;EVM0019498;EVM0023670;EVM0024302;EVM0027617
Biological Process	GO:0045730	respiratory burst	5	2	0.68	0.25264	EVM0004257;EVM0006201
Biological Process	GO:0035494	SNARE complex disassembly	1	0	0.14	0.25273	--
Biological Process	GO:0006096	glycolytic process	32	6	4.36	0.25344	EVM0004050;EVM0011783;EVM0012172;EVM0021115;EVM0021561;EVM0026352
Biological Process	GO:0030307	positive regulation of cell growth	3	0	0.41	0.25398	--
Biological Process	GO:0019252	starch biosynthetic process	12	4	1.64	0.25438	EVM0006202;EVM0018867;EVM0021479;EVM0021688
Biological Process	GO:0009435	NAD biosynthetic process	10	1	1.36	0.25458	EVM0019003
Biological Process	GO:0055076	transition metal ion homeostasis	44	9	6	0.25464	EVM0000523;EVM0001810;EVM0005733;EVM0011851;EVM0013717;EVM0017125;EVM0018724;EVM0022272;EVM0023040
Biological Process	GO:0048579	negative regulation of long-day photoperiodism, flowering	1	0	0.14	0.25465	--
Biological Process	GO:0035966	response to topologically incorrect protein	17	2	2.32	0.25475	EVM0006939;EVM0021264
Biological Process	GO:0006733	oxidoreduction coenzyme metabolic process	51	9	6.95	0.25478	EVM0000335;EVM0000704;EVM0003751;EVM0005038;EVM0009742;EVM0010606;EVM0011270;EVM0019003;EVM0027218
Biological Process	GO:0019682	glyceraldehyde-3-phosphate metabolic process	9	2	1.23	0.25486	EVM0012002;EVM0026247
Biological Process	GO:0016116	carotenoid metabolic process	9	0	1.23	0.25486	--
Biological Process	GO:0016117	carotenoid biosynthetic process	9	0	1.23	0.25486	--
Biological Process	GO:0016108	tetraterpenoid metabolic process	9	0	1.23	0.25486	--
Biological Process	GO:0016109	tetraterpenoid biosynthetic process	9	0	1.23	0.25486	--
Biological Process	GO:0009584	detection of visible light	6	1	0.82	0.25487	EVM0020973
Biological Process	GO:0046434	organophosphate catabolic process	49	7	6.68	0.2552	EVM0003188;EVM0009850;EVM0011133;EVM0014862;EVM0018802;EVM0021366;EVM0021618
Biological Process	GO:0009740	gibberellic acid mediated signaling pathway	11	0	1.5	0.25551	--
Biological Process	GO:0071370	cellular response to gibberellin stimulus	11	0	1.5	0.25551	--
Biological Process	GO:0010476	gibberellin mediated signaling pathway	11	0	1.5	0.25551	--
Biological Process	GO:0009773	photosynthetic electron transport in photosystem I	6	1	0.82	0.25585	EVM0002467
Biological Process	GO:0009314	response to radiation	191	27	26.04	0.25628	EVM0002467;EVM0004093;EVM0004989;EVM0005397;EVM0005590;EVM0005871;EVM0007471;EVM0008189;EVM0009013;EVM0009708;EVM0010025;EVM0011846;EVM0011923;EVM0014602;EVM0014801;EVM0015287;EVM0018137;EVM0018236;EVM0019218;EVM0020174;EVM0020526;EVM0020973;EVM0021939;EVM0022786;EVM0023899;EVM0025101;EVM0027798
Biological Process	GO:0009553	embryo sac development	22	5	3	0.25629	EVM0005659;EVM0018549;EVM0019379;EVM0023690;EVM0027798
Biological Process	GO:0035266	meristem growth	13	3	1.77	0.25641	EVM0002038;EVM0015787;EVM0027617
Biological Process	GO:0000244	spliceosomal tri-snRNP complex assembly	1	0	0.14	0.25649	--
Biological Process	GO:0000003	reproduction	265	27	36.13	0.25713	EVM0001084;EVM0001636;EVM0001704;EVM0001956;EVM0004990;EVM0006007;EVM0007127;EVM0009801;EVM0009832;EVM0011874;EVM0012496;EVM0012795;EVM0014633;EVM0014649;EVM0015320;EVM0018115;EVM0019729;EVM0019824;EVM0019862;EVM0020377;EVM0020945;EVM0021636;EVM0022441;EVM0024146;EVM0025022;EVM0025150;EVM0027798
Biological Process	GO:0009767	photosynthetic electron transport chain	22	2	3	0.25728	EVM0002467;EVM0011923
Biological Process	GO:0072331	signal transduction by p53 class mediator	6	1	0.82	0.25842	EVM0016829
Biological Process	GO:0071822	protein complex subunit organization	295	29	40.22	0.25863	EVM0000015;EVM0000658;EVM0000753;EVM0000969;EVM0002197;EVM0003091;EVM0004196;EVM0006007;EVM0006120;EVM0007959;EVM0007981;EVM0008629;EVM0010239;EVM0011336;EVM0011522;EVM0012539;EVM0015787;EVM0016113;EVM0017621;EVM0018343;EVM0019057;EVM0020544;EVM0021366;EVM0022393;EVM0024223;EVM0027040;EVM0027617;EVM0027953;EVM0027954
Biological Process	GO:0009855	determination of bilateral symmetry	3	0	0.41	0.25886	--
Biological Process	GO:0003341	cilium movement	3	0	0.41	0.25886	--
Biological Process	GO:2000095	regulation of Wnt signaling pathway, planar cell polarity pathway	3	0	0.41	0.25886	--
Biological Process	GO:0007368	determination of left/right symmetry	3	0	0.41	0.25886	--
Biological Process	GO:0048496	maintenance of animal organ identity	3	0	0.41	0.25886	--
Biological Process	GO:0035148	tube formation	3	1	0.41	0.25886	EVM0003188
Biological Process	GO:0042548	regulation of photosynthesis, light reaction	9	3	1.23	0.25913	EVM0010239;EVM0011923;EVM0016113
Biological Process	GO:0032259	methylation	243	35	33.13	0.25932	EVM0000137;EVM0000471;EVM0000747;EVM0002126;EVM0002300;EVM0002348;EVM0002520;EVM0004861;EVM0005429;EVM0006008;EVM0008511;EVM0009239;EVM0009554;EVM0009813;EVM0011184;EVM0011788;EVM0012189;EVM0012576;EVM0015484;EVM0015537;EVM0016647;EVM0016829;EVM0017826;EVM0021570;EVM0022670;EVM0022961;EVM0023305;EVM0023672;EVM0023753;EVM0024298;EVM0024814;EVM0025654;EVM0026512;EVM0026781;ONT.15728
Biological Process	GO:0006767	water-soluble vitamin metabolic process	37	7	5.05	0.25954	EVM0002062;EVM0015425;EVM0018955;EVM0019954;EVM0022016;EVM0024840;EVM0026419
Biological Process	GO:0046351	disaccharide biosynthetic process	22	4	3	0.26018	EVM0000361;EVM0001158;EVM0015512;EVM0024817
Biological Process	GO:0030030	cell projection organization	20	4	2.73	0.26031	EVM0003188;EVM0005305;EVM0006007;EVM0027798
Biological Process	GO:0072657	protein localization to membrane	47	6	6.41	0.26223	EVM0000092;EVM0005690;EVM0017190;EVM0021702;EVM0022814;EVM0027798
Biological Process	GO:0003353	positive regulation of cilium movement	1	0	0.14	0.2624	--
Biological Process	GO:1902019	regulation of cilium-dependent cell motility	1	0	0.14	0.2624	--
Biological Process	GO:2000155	positive regulation of cilium-dependent cell motility	1	0	0.14	0.2624	--
Biological Process	GO:0001539	cilium or flagellum-dependent cell motility	1	0	0.14	0.2624	--
Biological Process	GO:0060294	cilium movement involved in cell motility	1	0	0.14	0.2624	--
Biological Process	GO:0060295	regulation of cilium movement involved in cell motility	1	0	0.14	0.2624	--
Biological Process	GO:0060296	regulation of cilium beat frequency involved in ciliary motility	1	0	0.14	0.2624	--
Biological Process	GO:0060285	cilium-dependent cell motility	1	0	0.14	0.2624	--
Biological Process	GO:0090267	positive regulation of mitotic cell cycle spindle assembly checkpoint	1	0	0.14	0.26249	--
Biological Process	GO:0090232	positive regulation of spindle checkpoint	1	0	0.14	0.26249	--
Biological Process	GO:0071033	nuclear retention of pre-mRNA at the site of transcription	1	0	0.14	0.26249	--
Biological Process	GO:1901978	positive regulation of cell cycle checkpoint	1	0	0.14	0.26249	--
Biological Process	GO:0008298	intracellular mRNA localization	1	0	0.14	0.26249	--
Biological Process	GO:0048536	spleen development	1	0	0.14	0.26249	--
Biological Process	GO:0055122	response to very low light intensity stimulus	1	0	0.14	0.26257	--
Biological Process	GO:0016101	diterpenoid metabolic process	4	1	0.55	0.26304	EVM0005951
Biological Process	GO:0000715	nucleotide-excision repair, DNA damage recognition	1	0	0.14	0.2633	--
Biological Process	GO:0070911	global genome nucleotide-excision repair	1	0	0.14	0.2633	--
Biological Process	GO:0070914	UV-damage excision repair	1	0	0.14	0.2633	--
Biological Process	GO:0033683	nucleotide-excision repair, DNA incision	1	0	0.14	0.2633	--
Biological Process	GO:0006293	nucleotide-excision repair, preincision complex stabilization	1	0	0.14	0.2633	--
Biological Process	GO:0006294	nucleotide-excision repair, preincision complex assembly	1	0	0.14	0.2633	--
Biological Process	GO:0006296	nucleotide-excision repair, DNA incision, 5'-to lesion	1	0	0.14	0.2633	--
Biological Process	GO:0035518	histone H2A monoubiquitination	1	0	0.14	0.2633	--
Biological Process	GO:0007041	lysosomal transport	4	0	0.55	0.26402	--
Biological Process	GO:0008333	endosome to lysosome transport	4	0	0.55	0.26402	--
Biological Process	GO:0045488	pectin metabolic process	124	24	16.91	0.26517	EVM0004087;EVM0008132;EVM0009080;EVM0010362;EVM0010469;EVM0010691;EVM0011194;EVM0011576;EVM0013034;EVM0013817;EVM0017254;EVM0018484;EVM0018892;EVM0019819;EVM0020318;EVM0021204;EVM0022048;EVM0022469;EVM0023499;EVM0023882;EVM0024868;EVM0026537;EVM0027329;ONT.15628
Biological Process	GO:0080009	mRNA methylation	1	0	0.14	0.26519	--
Biological Process	GO:0072358	cardiovascular system development	6	2	0.82	0.2652	EVM0005871;EVM0010025
Biological Process	GO:0072359	circulatory system development	6	2	0.82	0.2652	EVM0005871;EVM0010025
Biological Process	GO:0010227	floral organ abscission	5	0	0.68	0.26556	--
Biological Process	GO:0009838	abscission	5	0	0.68	0.26556	--
Biological Process	GO:0045936	negative regulation of phosphate metabolic process	19	3	2.59	0.26594	EVM0015809;EVM0024285;EVM0027798
Biological Process	GO:0010563	negative regulation of phosphorus metabolic process	19	3	2.59	0.26594	EVM0015809;EVM0024285;EVM0027798
Biological Process	GO:0048523	negative regulation of cellular process	267	40	36.41	0.26624	EVM0002038;EVM0003102;EVM0003188;EVM0005030;EVM0005063;EVM0005397;EVM0005429;EVM0005868;EVM0005871;EVM0006007;EVM0006652;EVM0008414;EVM0009013;EVM0010025;EVM0011522;EVM0011923;EVM0012607;EVM0012795;EVM0013086;EVM0013208;EVM0014133;EVM0015287;EVM0015809;EVM0016745;EVM0018791;EVM0019031;EVM0019729;EVM0020767;EVM0021268;EVM0021636;EVM0021641;EVM0023772;EVM0024042;EVM0024215;EVM0024285;EVM0025022;EVM…
Biological Process	GO:0006566	threonine metabolic process	7	1	0.95	0.26645	EVM0011069
Biological Process	GO:0032103	positive regulation of response to external stimulus	10	2	1.36	0.26666	EVM0009850;EVM0018802
Biological Process	GO:1901000	regulation of response to salt stress	10	2	1.36	0.26666	EVM0009850;EVM0018802
Biological Process	GO:0002833	positive regulation of response to biotic stimulus	10	2	1.36	0.26666	EVM0009850;EVM0018802
Biological Process	GO:0050769	positive regulation of neurogenesis	1	0	0.14	0.26733	--
Biological Process	GO:0010720	positive regulation of cell development	1	0	0.14	0.26733	--
Biological Process	GO:0051962	positive regulation of nervous system development	1	0	0.14	0.26733	--
Biological Process	GO:0045666	positive regulation of neuron differentiation	1	0	0.14	0.26733	--
Biological Process	GO:0090293	nitrogen catabolite regulation of transcription	2	0	0.27	0.26877	--
Biological Process	GO:0018175	protein nucleotidylation	2	0	0.27	0.26877	--
Biological Process	GO:0018177	protein uridylylation	2	0	0.27	0.26877	--
Biological Process	GO:1901576	organic substance biosynthetic process	3033	494	413.56	0.26885	EVM0000041;EVM0000046;EVM0000103;EVM0000151;EVM0000238;EVM0000308;EVM0000361;EVM0000374;EVM0000539;EVM0000601;EVM0000606;EVM0000626;EVM0000635;EVM0000756;EVM0001035;EVM0001044;EVM0001045;EVM0001158;EVM0001238;EVM0001294;EVM0001391;EVM0001480;EVM0001495;EVM0001636;EVM0001750;EVM0001758;EVM0001847;EVM0001849;EVM0001915;EVM0001929;EVM0001960;EVM0002036;EVM0002062;EVM0002082;EVM0002134;EVM0002300;EVM…
Biological Process	GO:0010154	fruit development	85	6	11.59	0.26925	EVM0001636;EVM0015320;EVM0019824;EVM0019862;EVM0020945;EVM0022441
Biological Process	GO:0019693	ribose phosphate metabolic process	147	25	20.04	0.27036	EVM0001035;EVM0001480;EVM0001883;EVM0002625;EVM0002910;EVM0003188;EVM0007522;EVM0008126;EVM0009850;EVM0010709;EVM0011153;EVM0011466;EVM0013575;EVM0014862;EVM0015545;EVM0016573;EVM0017576;EVM0018343;EVM0018456;EVM0018802;EVM0021366;EVM0021618;EVM0025347;ONT.14481;ONT.16482
Biological Process	GO:0009259	ribonucleotide metabolic process	147	25	20.04	0.27036	EVM0001035;EVM0001480;EVM0001883;EVM0002625;EVM0002910;EVM0003188;EVM0007522;EVM0008126;EVM0009850;EVM0010709;EVM0011153;EVM0011466;EVM0013575;EVM0014862;EVM0015545;EVM0016573;EVM0017576;EVM0018343;EVM0018456;EVM0018802;EVM0021366;EVM0021618;EVM0025347;ONT.14481;ONT.16482
Biological Process	GO:0048511	rhythmic process	38	8	5.18	0.27094	EVM0001115;EVM0012676;EVM0018352;EVM0021939;EVM0024096;EVM0025731;EVM0026416;EVM0028009
Biological Process	GO:0007623	circadian rhythm	38	8	5.18	0.27094	EVM0001115;EVM0012676;EVM0018352;EVM0021939;EVM0024096;EVM0025731;EVM0026416;EVM0028009
Biological Process	GO:1901616	organic hydroxy compound catabolic process	16	1	2.18	0.2713	EVM0019613
Biological Process	GO:0046164	alcohol catabolic process	16	1	2.18	0.2713	EVM0019613
Biological Process	GO:0071483	cellular response to blue light	6	1	0.82	0.27169	EVM0014602
Biological Process	GO:0070484	dehydro-D-arabinono-1,4-lactone metabolic process	1	0	0.14	0.27214	--
Biological Process	GO:0070485	dehydro-D-arabinono-1,4-lactone biosynthetic process	1	0	0.14	0.27214	--
Biological Process	GO:0043543	protein acylation	23	2	3.14	0.27216	EVM0017190;EVM0017863
Biological Process	GO:0010810	regulation of cell-substrate adhesion	2	1	0.27	0.27242	EVM0003188
Biological Process	GO:0010812	negative regulation of cell-substrate adhesion	2	1	0.27	0.27242	EVM0003188
Biological Process	GO:0048041	focal adhesion assembly	2	1	0.27	0.27242	EVM0003188
Biological Process	GO:0071391	cellular response to estrogen stimulus	2	1	0.27	0.27242	EVM0003188
Biological Process	GO:0010595	positive regulation of endothelial cell migration	2	1	0.27	0.27242	EVM0003188
Biological Process	GO:0007044	cell-substrate junction assembly	2	1	0.27	0.27242	EVM0003188
Biological Process	GO:0007045	cell-substrate adherens junction assembly	2	1	0.27	0.27242	EVM0003188
Biological Process	GO:0051491	positive regulation of filopodium assembly	2	1	0.27	0.27242	EVM0003188
Biological Process	GO:0034260	negative regulation of GTPase activity	2	1	0.27	0.27242	EVM0003188
Biological Process	GO:0051489	regulation of filopodium assembly	2	1	0.27	0.27242	EVM0003188
Biological Process	GO:0010634	positive regulation of epithelial cell migration	2	1	0.27	0.27242	EVM0003188
Biological Process	GO:0031346	positive regulation of cell projection organization	2	1	0.27	0.27242	EVM0003188
Biological Process	GO:1903391	regulation of adherens junction organization	2	1	0.27	0.27242	EVM0003188
Biological Process	GO:1903392	negative regulation of adherens junction organization	2	1	0.27	0.27242	EVM0003188
Biological Process	GO:0007160	cell-matrix adhesion	2	1	0.27	0.27242	EVM0003188
Biological Process	GO:0007162	negative regulation of cell adhesion	2	1	0.27	0.27242	EVM0003188
Biological Process	GO:0051893	regulation of focal adhesion assembly	2	1	0.27	0.27242	EVM0003188
Biological Process	GO:0051895	negative regulation of focal adhesion assembly	2	1	0.27	0.27242	EVM0003188
Biological Process	GO:0032878	regulation of establishment or maintenance of cell polarity	2	1	0.27	0.27242	EVM0003188
Biological Process	GO:2000114	regulation of establishment of cell polarity	2	1	0.27	0.27242	EVM0003188
Biological Process	GO:0043627	response to estrogen	2	1	0.27	0.27242	EVM0003188
Biological Process	GO:2000251	positive regulation of actin cytoskeleton reorganization	2	1	0.27	0.27242	EVM0003188
Biological Process	GO:2000249	regulation of actin cytoskeleton reorganization	2	1	0.27	0.27242	EVM0003188
Biological Process	GO:0031589	cell-substrate adhesion	2	1	0.27	0.27242	EVM0003188
Biological Process	GO:0031532	actin cytoskeleton reorganization	2	1	0.27	0.27242	EVM0003188
Biological Process	GO:0001952	regulation of cell-matrix adhesion	2	1	0.27	0.27242	EVM0003188
Biological Process	GO:0001953	negative regulation of cell-matrix adhesion	2	1	0.27	0.27242	EVM0003188
Biological Process	GO:0030335	positive regulation of cell migration	2	1	0.27	0.27242	EVM0003188
Biological Process	GO:1901888	regulation of cell junction assembly	2	1	0.27	0.27242	EVM0003188
Biological Process	GO:1901889	negative regulation of cell junction assembly	2	1	0.27	0.27242	EVM0003188
Biological Process	GO:0090109	regulation of cell-substrate junction assembly	2	1	0.27	0.27242	EVM0003188
Biological Process	GO:0017144	drug metabolic process	19	3	2.59	0.27247	EVM0009080;EVM0010362;EVM0018343
Biological Process	GO:0046156	siroheme metabolic process	2	0	0.27	0.27277	--
Biological Process	GO:0019354	siroheme biosynthetic process	2	0	0.27	0.27277	--
Biological Process	GO:0048017	inositol lipid-mediated signaling	6	0	0.82	0.27333	--
Biological Process	GO:0071450	cellular response to oxygen radical	4	1	0.55	0.27346	EVM0006595
Biological Process	GO:0071451	cellular response to superoxide	4	1	0.55	0.27346	EVM0006595
Biological Process	GO:0000303	response to superoxide	4	1	0.55	0.27346	EVM0006595
Biological Process	GO:0000305	response to oxygen radical	4	1	0.55	0.27346	EVM0006595
Biological Process	GO:0019430	removal of superoxide radicals	4	1	0.55	0.27346	EVM0006595
Biological Process	GO:0009612	response to mechanical stimulus	6	2	0.82	0.27374	EVM0002385;EVM0006007
Biological Process	GO:0070271	protein complex biogenesis	211	21	28.77	0.27439	EVM0000658;EVM0003091;EVM0004196;EVM0006007;EVM0006120;EVM0007959;EVM0007981;EVM0010239;EVM0011336;EVM0012539;EVM0015787;EVM0016113;EVM0017621;EVM0018343;EVM0019057;EVM0020544;EVM0021366;EVM0022393;EVM0024223;EVM0027040;EVM0027617
Biological Process	GO:0045901	positive regulation of translational elongation	3	0	0.41	0.27485	--
Biological Process	GO:0045905	positive regulation of translational termination	3	0	0.41	0.27485	--
Biological Process	GO:0006452	translational frameshifting	3	0	0.41	0.27485	--
Biological Process	GO:0006415	translational termination	3	0	0.41	0.27485	--
Biological Process	GO:0006449	regulation of translational termination	3	0	0.41	0.27485	--
Biological Process	GO:1901600	strigolactone metabolic process	1	0	0.14	0.27515	--
Biological Process	GO:1901601	strigolactone biosynthetic process	1	0	0.14	0.27515	--
Biological Process	GO:1902348	cellular response to strigolactone	1	0	0.14	0.27515	--
Biological Process	GO:1901068	guanosine-containing compound metabolic process	42	8	5.73	0.27613	EVM0001035;EVM0003188;EVM0007522;EVM0009850;EVM0016573;EVM0018802;EVM0021366;EVM0021618
Biological Process	GO:0042752	regulation of circadian rhythm	16	4	2.18	0.27726	EVM0001115;EVM0018352;EVM0025731;EVM0026416
Biological Process	GO:0045338	farnesyl diphosphate metabolic process	2	0	0.27	0.27729	--
Biological Process	GO:0009695	jasmonic acid biosynthetic process	5	2	0.68	0.27764	EVM0002765;EVM0017950
Biological Process	GO:0090329	regulation of DNA-dependent DNA replication	22	6	3	0.27801	EVM0005871;EVM0008165;EVM0010025;EVM0012607;EVM0020767;EVM0021641
Biological Process	GO:0019509	L-methionine salvage from methylthioadenosine	6	2	0.82	0.27807	EVM0004820;EVM0013396
Biological Process	GO:0043102	amino acid salvage	6	2	0.82	0.27807	EVM0004820;EVM0013396
Biological Process	GO:0071267	L-methionine salvage	6	2	0.82	0.27807	EVM0004820;EVM0013396
Biological Process	GO:0006888	ER to Golgi vesicle-mediated transport	44	4	6	0.27929	EVM0021366;EVM0027516;EVM0027798;EVM0027901
Biological Process	GO:0009825	multidimensional cell growth	10	2	1.36	0.28	EVM0005871;EVM0010025
Biological Process	GO:0010393	galacturonan metabolic process	125	24	17.04	0.28011	EVM0004087;EVM0008132;EVM0009080;EVM0010362;EVM0010469;EVM0010691;EVM0011194;EVM0011576;EVM0013034;EVM0013817;EVM0017254;EVM0018484;EVM0018892;EVM0019819;EVM0020318;EVM0021204;EVM0022048;EVM0022469;EVM0023499;EVM0023882;EVM0024868;EVM0026537;EVM0027329;ONT.15628
Biological Process	GO:0033542	fatty acid beta-oxidation, unsaturated, even number	1	0	0.14	0.28065	--
Biological Process	GO:0080022	primary root development	3	1	0.41	0.2807	EVM0001084
Biological Process	GO:0009166	nucleotide catabolic process	34	6	4.64	0.28113	EVM0003188;EVM0009850;EVM0014862;EVM0018802;EVM0021366;EVM0021618
Biological Process	GO:0032952	regulation of (1->3)-beta-D-glucan metabolic process	3	0	0.41	0.28232	--
Biological Process	GO:0032953	regulation of (1->3)-beta-D-glucan biosynthetic process	3	0	0.41	0.28232	--
Biological Process	GO:0009414	response to water deprivation	64	8	8.73	0.28372	EVM0003358;EVM0004093;EVM0007964;EVM0011923;EVM0014044;EVM0014505;EVM0019051;add_RNAAddG018035
Biological Process	GO:0044265	cellular macromolecule catabolic process	338	51	46.09	0.28541	EVM0000032;EVM0001416;EVM0003102;EVM0003780;EVM0003981;EVM0004600;EVM0004826;EVM0005286;EVM0005674;EVM0005871;EVM0006095;EVM0006357;EVM0006939;EVM0007127;EVM0007432;EVM0007952;EVM0007981;EVM0008064;EVM0008683;EVM0008887;EVM0009013;EVM0009057;EVM0009531;EVM0010025;EVM0011548;EVM0011843;EVM0012616;EVM0013727;EVM0014044;EVM0014447;EVM0014900;EVM0015809;EVM0015833;EVM0016745;EVM0016886;EVM0017177;EVM…
Biological Process	GO:2000012	regulation of auxin polar transport	8	3	1.09	0.28551	EVM0002038;EVM0002123;EVM0020558
Biological Process	GO:0006513	protein monoubiquitination	9	1	1.23	0.28602	EVM0009013
Biological Process	GO:0043480	pigment accumulation in tissues	2	0	0.27	0.28608	--
Biological Process	GO:0043481	anthocyanin accumulation in tissues in response to UV light	2	0	0.27	0.28608	--
Biological Process	GO:0043476	pigment accumulation	2	0	0.27	0.28608	--
Biological Process	GO:0043478	pigment accumulation in response to UV light	2	0	0.27	0.28608	--
Biological Process	GO:0043479	pigment accumulation in tissues in response to UV light	2	0	0.27	0.28608	--
Biological Process	GO:0048497	maintenance of floral organ identity	2	0	0.27	0.28608	--
Biological Process	GO:0006515	misfolded or incompletely synthesized protein catabolic process	13	1	1.77	0.28671	EVM0006939
Biological Process	GO:0071941	nitrogen cycle metabolic process	8	3	1.09	0.28697	EVM0014044;EVM0018477;EVM0020643
Biological Process	GO:0010647	positive regulation of cell communication	47	9	6.41	0.28709	EVM0003038;EVM0004257;EVM0005871;EVM0006201;EVM0009850;EVM0010025;EVM0011843;EVM0018802;EVM0027798
Biological Process	GO:0016104	triterpenoid biosynthetic process	9	1	1.23	0.28723	EVM0020216
Biological Process	GO:0006722	triterpenoid metabolic process	9	1	1.23	0.28723	EVM0020216
Biological Process	GO:0000018	regulation of DNA recombination	4	0	0.55	0.28774	--
Biological Process	GO:0010675	regulation of cellular carbohydrate metabolic process	11	0	1.5	0.28785	--
Biological Process	GO:1900034	regulation of cellular response to heat	4	2	0.55	0.28809	EVM0016532;EVM0022608
Biological Process	GO:0032844	regulation of homeostatic process	3	1	0.41	0.28812	EVM0027798
Biological Process	GO:0032210	regulation of telomere maintenance via telomerase	1	0	0.14	0.28819	--
Biological Process	GO:0032204	regulation of telomere maintenance	1	0	0.14	0.28819	--
Biological Process	GO:0035690	cellular response to drug	9	0	1.23	0.28835	--
Biological Process	GO:2000060	positive regulation of protein ubiquitination involved in ubiquitin-dependent protein catabolic process	5	2	0.68	0.28849	EVM0005871;EVM0010025
Biological Process	GO:1903052	positive regulation of proteolysis involved in cellular protein catabolic process	5	2	0.68	0.28849	EVM0005871;EVM0010025
Biological Process	GO:0051402	neuron apoptotic process	5	2	0.68	0.28849	EVM0005871;EVM0010025
Biological Process	GO:0070997	neuron death	5	2	0.68	0.28849	EVM0005871;EVM0010025
Biological Process	GO:0010954	positive regulation of protein processing	5	2	0.68	0.28849	EVM0005871;EVM0010025
Biological Process	GO:1903364	positive regulation of cellular protein catabolic process	5	2	0.68	0.28849	EVM0005871;EVM0010025
Biological Process	GO:1903319	positive regulation of protein maturation	5	2	0.68	0.28849	EVM0005871;EVM0010025
Biological Process	GO:0043523	regulation of neuron apoptotic process	5	2	0.68	0.28849	EVM0005871;EVM0010025
Biological Process	GO:0045732	positive regulation of protein catabolic process	5	2	0.68	0.28849	EVM0005871;EVM0010025
Biological Process	GO:1901214	regulation of neuron death	5	2	0.68	0.28849	EVM0005871;EVM0010025
Biological Process	GO:0045862	positive regulation of proteolysis	5	2	0.68	0.28849	EVM0005871;EVM0010025
Biological Process	GO:1901800	positive regulation of proteasomal protein catabolic process	5	2	0.68	0.28849	EVM0005871;EVM0010025
Biological Process	GO:0010109	regulation of photosynthesis	14	4	1.91	0.28853	EVM0005397;EVM0010239;EVM0011923;EVM0016113
Biological Process	GO:0010072	primary shoot apical meristem specification	1	0	0.14	0.28932	--
Biological Process	GO:0044839	cell cycle G2/M phase transition	7	3	0.95	0.28932	EVM0009013;EVM0015787;EVM0027617
Biological Process	GO:0018198	peptidyl-cysteine modification	6	2	0.82	0.29067	EVM0005397;EVM0017190
Biological Process	GO:0006825	copper ion transport	1	0	0.14	0.29114	--
Biological Process	GO:0046168	glycerol-3-phosphate catabolic process	4	1	0.55	0.29156	EVM0011133
Biological Process	GO:0016049	cell growth	63	6	8.59	0.29171	EVM0005871;EVM0010025;EVM0011522;EVM0013063;EVM0024215;EVM0024302
Biological Process	GO:0048564	photosystem I assembly	4	0	0.55	0.29313	--
Biological Process	GO:0006458	'de novo' protein folding	10	2	1.36	0.29313	EVM0009692;EVM0021264
Biological Process	GO:0017000	antibiotic biosynthetic process	1	0	0.14	0.2934	--
Biological Process	GO:0080021	response to benzoic acid	1	0	0.14	0.2934	--
Biological Process	GO:0009744	response to sucrose	9	3	1.23	0.29392	EVM0005397;EVM0012450;EVM0027798
Biological Process	GO:0034285	response to disaccharide	9	3	1.23	0.29392	EVM0005397;EVM0012450;EVM0027798
Biological Process	GO:0051090	regulation of sequence-specific DNA binding transcription factor activity	10	2	1.36	0.29495	EVM0011949;EVM0026390
Biological Process	GO:0070647	protein modification by small protein conjugation or removal	278	26	37.91	0.29614	EVM0000295;EVM0000801;EVM0001416;EVM0001512;EVM0003102;EVM0005286;EVM0005659;EVM0005871;EVM0006095;EVM0007127;EVM0008887;EVM0009013;EVM0010025;EVM0011843;EVM0012795;EVM0013086;EVM0013727;EVM0016745;EVM0017177;EVM0023690;EVM0023951;EVM0024143;EVM0026185;EVM0026693;EVM0027060;EVM0027798
Biological Process	GO:0007091	metaphase/anaphase transition of mitotic cell cycle	16	5	2.18	0.29763	EVM0018791;EVM0019729;EVM0023772;EVM0024042;EVM0027513
Biological Process	GO:0044784	metaphase/anaphase transition of cell cycle	16	5	2.18	0.29763	EVM0018791;EVM0019729;EVM0023772;EVM0024042;EVM0027513
Biological Process	GO:1902099	regulation of metaphase/anaphase transition of cell cycle	16	5	2.18	0.29763	EVM0018791;EVM0019729;EVM0023772;EVM0024042;EVM0027513
Biological Process	GO:0030071	regulation of mitotic metaphase/anaphase transition	16	5	2.18	0.29763	EVM0018791;EVM0019729;EVM0023772;EVM0024042;EVM0027513
Biological Process	GO:0097435	supramolecular fiber organization	25	4	3.41	0.29765	EVM0006007;EVM0011336;EVM0011522;EVM0017621
Biological Process	GO:0048586	regulation of long-day photoperiodism, flowering	5	0	0.68	0.29775	--
Biological Process	GO:0048571	long-day photoperiodism	5	0	0.68	0.29775	--
Biological Process	GO:0048574	long-day photoperiodism, flowering	5	0	0.68	0.29775	--
Biological Process	GO:0005982	starch metabolic process	18	5	2.45	0.29835	EVM0006202;EVM0012676;EVM0018867;EVM0021479;EVM0021688
Biological Process	GO:0006020	inositol metabolic process	10	2	1.36	0.29874	EVM0001758;EVM0019613
Biological Process	GO:0016246	RNA interference	6	0	0.82	0.29882	--
Biological Process	GO:0030422	production of siRNA involved in RNA interference	6	0	0.82	0.29882	--
Biological Process	GO:0009609	response to symbiotic bacterium	1	0	0.14	0.29894	--
Biological Process	GO:0010555	response to mannitol	1	0	0.14	0.29894	--
Biological Process	GO:0006461	protein complex assembly	208	21	28.36	0.29956	EVM0000658;EVM0003091;EVM0004196;EVM0006007;EVM0006120;EVM0007959;EVM0007981;EVM0010239;EVM0011336;EVM0012539;EVM0015787;EVM0016113;EVM0017621;EVM0018343;EVM0019057;EVM0020544;EVM0021366;EVM0022393;EVM0024223;EVM0027040;EVM0027617
Biological Process	GO:0034414	tRNA 3'-trailer cleavage, endonucleolytic	1	0	0.14	0.30008	--
Biological Process	GO:1901135	carbohydrate derivative metabolic process	464	65	63.27	0.30046	EVM0000901;EVM0001035;EVM0001044;EVM0001480;EVM0001849;EVM0001883;EVM0002625;EVM0002910;EVM0003188;EVM0005063;EVM0006282;EVM0006727;EVM0007479;EVM0007522;EVM0007540;EVM0008126;EVM0008554;EVM0009850;EVM0009860;EVM0010377;EVM0010709;EVM0010810;EVM0011104;EVM0011133;EVM0011153;EVM0011466;EVM0011607;EVM0011671;EVM0012002;EVM0012106;EVM0013413;EVM0013575;EVM0014671;EVM0014842;EVM0014862;EVM0015449;EVM…
Biological Process	GO:0040011	locomotion	17	4	2.32	0.30093	EVM0003188;EVM0005871;EVM0006007;EVM0010025
Biological Process	GO:0009808	lignin metabolic process	48	11	6.55	0.301	EVM0000920;EVM0007448;EVM0009421;EVM0010858;EVM0011128;EVM0020934;EVM0022304;EVM0024836;EVM0025142;EVM0026557;EVM0027974
Biological Process	GO:0000466	maturation of 5.8S rRNA from tricistronic rRNA transcript (SSU-rRNA, 5.8S rRNA, LSU-rRNA)	10	3	1.36	0.30103	EVM0004146;EVM0011149;EVM0011694
Biological Process	GO:0071211	protein targeting to vacuole involved in autophagy	1	0	0.14	0.30124	--
Biological Process	GO:0008284	positive regulation of cell proliferation	5	1	0.68	0.3019	EVM0016829
Biological Process	GO:0010206	photosystem II repair	1	0	0.14	0.30239	--
Biological Process	GO:0044092	negative regulation of molecular function	49	13	6.68	0.30241	EVM0003188;EVM0005871;EVM0010025;EVM0010086;EVM0014862;EVM0015287;EVM0015809;EVM0016620;EVM0017986;EVM0024285;EVM0027798;ONT.12782;ONT.15628
Biological Process	GO:0045490	pectin catabolic process	106	20	14.45	0.30283	EVM0004087;EVM0010469;EVM0010691;EVM0011194;EVM0011576;EVM0013034;EVM0013817;EVM0017254;EVM0018484;EVM0018892;EVM0019819;EVM0020318;EVM0021204;EVM0022469;EVM0023499;EVM0023882;EVM0024868;EVM0026537;EVM0027329;ONT.15628
Biological Process	GO:0010088	phloem development	13	1	1.77	0.30333	EVM0022441
Biological Process	GO:0045937	positive regulation of phosphate metabolic process	20	5	2.73	0.30425	EVM0004257;EVM0005871;EVM0006201;EVM0010025;EVM0027954
Biological Process	GO:0010562	positive regulation of phosphorus metabolic process	20	5	2.73	0.30425	EVM0004257;EVM0005871;EVM0006201;EVM0010025;EVM0027954
Biological Process	GO:0009611	response to wounding	61	9	8.32	0.30442	EVM0005030;EVM0006608;EVM0006652;EVM0009850;EVM0010885;EVM0012450;EVM0014133;EVM0018802;EVM0024649
Biological Process	GO:0031397	negative regulation of protein ubiquitination	4	0	0.55	0.3046	--
Biological Process	GO:1903321	negative regulation of protein modification by small protein conjugation or removal	4	0	0.55	0.3046	--
Biological Process	GO:0071816	tail-anchored membrane protein insertion into ER membrane	4	0	0.55	0.3046	--
Biological Process	GO:0009886	post-embryonic animal morphogenesis	48	4	6.55	0.30471	EVM0012795;EVM0014633;EVM0019498;EVM0022441
Biological Process	GO:0009199	ribonucleoside triphosphate metabolic process	108	21	14.73	0.30485	EVM0001035;EVM0001480;EVM0001883;EVM0002625;EVM0002910;EVM0003188;EVM0007522;EVM0008126;EVM0009850;EVM0010709;EVM0011153;EVM0011466;EVM0013575;EVM0014862;EVM0015545;EVM0018343;EVM0018802;EVM0021366;EVM0021618;ONT.14481;ONT.16482
Biological Process	GO:0006875	cellular metal ion homeostasis	49	10	6.68	0.30681	EVM0000523;EVM0001364;EVM0001810;EVM0005733;EVM0013717;EVM0017088;EVM0017125;EVM0018724;EVM0022272;EVM0023040
Biological Process	GO:0006779	porphyrin-containing compound biosynthetic process	41	7	5.59	0.30823	EVM0007691;EVM0010230;EVM0015180;EVM0017023;EVM0020502;EVM0020681;EVM0020879
Biological Process	GO:0051345	positive regulation of hydrolase activity	26	4	3.55	0.30967	EVM0003188;EVM0009850;EVM0018802;EVM0021618
Biological Process	GO:1901069	guanosine-containing compound catabolic process	26	5	3.55	0.30967	EVM0003188;EVM0009850;EVM0018802;EVM0021366;EVM0021618
Biological Process	GO:0006184	obsolete GTP catabolic process	26	5	3.55	0.30967	EVM0003188;EVM0009850;EVM0018802;EVM0021366;EVM0021618
Biological Process	GO:0031668	cellular response to extracellular stimulus	65	6	8.86	0.30978	EVM0004481;EVM0006007;EVM0011874;EVM0012795;EVM0025840;EVM0027413
Biological Process	GO:0009904	chloroplast accumulation movement	5	1	0.68	0.31027	EVM0003449
Biological Process	GO:0051181	cofactor transport	1	0	0.14	0.31045	--
Biological Process	GO:0006842	tricarboxylic acid transport	1	0	0.14	0.31045	--
Biological Process	GO:0015742	alpha-ketoglutarate transport	1	0	0.14	0.31045	--
Biological Process	GO:0035674	tricarboxylic acid transmembrane transport	1	0	0.14	0.31045	--
Biological Process	GO:0043086	negative regulation of catalytic activity	42	9	5.73	0.31061	EVM0003188;EVM0010086;EVM0014862;EVM0015809;EVM0016620;EVM0017986;EVM0024285;ONT.12782;ONT.15628
Biological Process	GO:0019321	pentose metabolic process	17	5	2.32	0.3109	EVM0000335;EVM0001079;EVM0005424;EVM0010606;EVM0027218
Biological Process	GO:0045489	pectin biosynthetic process	17	4	2.32	0.31145	EVM0008132;EVM0009080;EVM0010362;EVM0022048
Biological Process	GO:0030004	cellular monovalent inorganic cation homeostasis	3	0	0.41	0.31171	--
Biological Process	GO:0010100	negative regulation of photomorphogenesis	1	0	0.14	0.31199	--
Biological Process	GO:0010030	positive regulation of seed germination	2	0	0.27	0.31205	--
Biological Process	GO:0051640	organelle localization	29	2	3.95	0.31227	EVM0003449;EVM0021366
Biological Process	GO:1903070	negative regulation of ER-associated ubiquitin-dependent protein catabolic process	1	0	0.14	0.31262	--
Biological Process	GO:0015718	monocarboxylic acid transport	12	4	1.64	0.31297	EVM0005110;EVM0008325;EVM0021404;EVM0024022
Biological Process	GO:0000972	transcription-dependent tethering of RNA polymerase II gene DNA at nuclear periphery	4	0	0.55	0.31361	--
Biological Process	GO:0048209	regulation of vesicle targeting, to, from or within Golgi	3	1	0.41	0.3147	EVM0021366
Biological Process	GO:0044089	positive regulation of cellular component biogenesis	9	1	1.23	0.31525	EVM0003188
Biological Process	GO:0009662	etioplast organization	1	0	0.14	0.31562	--
Biological Process	GO:0006694	steroid biosynthetic process	28	7	3.82	0.31564	EVM0005716;EVM0013823;EVM0014018;EVM0014843;EVM0018890;EVM0025037;EVM0026512
Biological Process	GO:0006189	'de novo' IMP biosynthetic process	12	1	1.64	0.31581	EVM0017576
Biological Process	GO:0060284	regulation of cell development	13	2	1.77	0.31586	EVM0005871;EVM0010025
Biological Process	GO:0006067	ethanol metabolic process	1	0	0.14	0.31644	--
Biological Process	GO:0006069	ethanol oxidation	1	0	0.14	0.31644	--
Biological Process	GO:0006511	ubiquitin-dependent protein catabolic process	248	36	33.82	0.31651	EVM0000032;EVM0003102;EVM0003780;EVM0004600;EVM0005286;EVM0005674;EVM0005871;EVM0006095;EVM0006939;EVM0007127;EVM0007432;EVM0007981;EVM0008064;EVM0008887;EVM0009013;EVM0009057;EVM0009531;EVM0010025;EVM0011843;EVM0014044;EVM0014447;EVM0014900;EVM0015833;EVM0016886;EVM0017177;EVM0018484;EVM0019220;EVM0019862;EVM0021072;EVM0021122;EVM0021829;EVM0023690;EVM0023951;EVM0026646;EVM0027060;EVM0028003
Biological Process	GO:0046034	ATP metabolic process	68	14	9.27	0.31697	EVM0001480;EVM0001883;EVM0002625;EVM0002910;EVM0008126;EVM0010709;EVM0011153;EVM0011466;EVM0013575;EVM0014862;EVM0015545;EVM0018343;ONT.14481;ONT.16482
Biological Process	GO:0019217	regulation of fatty acid metabolic process	1	0	0.14	0.31699	--
Biological Process	GO:0042304	regulation of fatty acid biosynthetic process	1	0	0.14	0.31699	--
Biological Process	GO:0080140	regulation of jasmonic acid metabolic process	1	0	0.14	0.31699	--
Biological Process	GO:0080141	regulation of jasmonic acid biosynthetic process	1	0	0.14	0.31699	--
Biological Process	GO:0080142	regulation of salicylic acid biosynthetic process	1	0	0.14	0.31699	--
Biological Process	GO:0006576	cellular biogenic amine metabolic process	56	6	7.64	0.31712	EVM0007750;EVM0014467;EVM0018898;EVM0023561;EVM0024648;EVM0025786
Biological Process	GO:0006072	glycerol-3-phosphate metabolic process	6	1	0.82	0.31753	EVM0011133
Biological Process	GO:0042384	cilium assembly	5	0	0.68	0.31807	--
Biological Process	GO:0035082	axoneme assembly	5	0	0.68	0.31807	--
Biological Process	GO:0001578	microtubule bundle formation	5	0	0.68	0.31807	--
Biological Process	GO:0009262	deoxyribonucleotide metabolic process	11	4	1.5	0.31844	EVM0011607;EVM0015484;EVM0022533;ONT.8914
Biological Process	GO:0033140	negative regulation of peptidyl-serine phosphorylation of STAT protein	1	0	0.14	0.31955	--
Biological Process	GO:0033137	negative regulation of peptidyl-serine phosphorylation	1	0	0.14	0.31955	--
Biological Process	GO:0033139	regulation of peptidyl-serine phosphorylation of STAT protein	1	0	0.14	0.31955	--
Biological Process	GO:0034770	histone H4-K20 methylation	1	0	0.14	0.31955	--
Biological Process	GO:0034773	histone H4-K20 trimethylation	1	0	0.14	0.31955	--
Biological Process	GO:0042790	transcription of nuclear large rRNA transcript from RNA polymerase I promoter	1	0	0.14	0.31955	--
Biological Process	GO:0042501	serine phosphorylation of STAT protein	1	0	0.14	0.31955	--
Biological Process	GO:2000736	regulation of stem cell differentiation	1	0	0.14	0.31955	--
Biological Process	GO:2000738	positive regulation of stem cell differentiation	1	0	0.14	0.31955	--
Biological Process	GO:0009303	rRNA transcription	1	0	0.14	0.31955	--
Biological Process	GO:1901836	regulation of transcription of nuclear large rRNA transcript from RNA polymerase I promoter	1	0	0.14	0.31955	--
Biological Process	GO:1901838	positive regulation of transcription of nuclear large rRNA transcript from RNA polymerase I promoter	1	0	0.14	0.31955	--
Biological Process	GO:0010274	hydrotropism	11	1	1.5	0.31985	EVM0008282
Biological Process	GO:2000050	regulation of non-canonical Wnt signaling pathway	6	1	0.82	0.32045	EVM0003102
Biological Process	GO:0060071	Wnt signaling pathway, planar cell polarity pathway	6	1	0.82	0.32045	EVM0003102
Biological Process	GO:0035567	non-canonical Wnt signaling pathway	6	1	0.82	0.32045	EVM0003102
Biological Process	GO:0090175	regulation of establishment of planar polarity	6	1	0.82	0.32045	EVM0003102
Biological Process	GO:0006879	cellular iron ion homeostasis	8	3	1.09	0.32049	EVM0001810;EVM0022272;EVM0023040
Biological Process	GO:0019751	polyol metabolic process	29	3	3.95	0.32049	EVM0001758;EVM0018097;EVM0019613
Biological Process	GO:0006261	DNA-dependent DNA replication	56	17	7.64	0.3209	EVM0000103;EVM0001238;EVM0005871;EVM0008165;EVM0009087;EVM0010025;EVM0010457;EVM0011271;EVM0012126;EVM0012607;EVM0014009;EVM0020767;EVM0020950;EVM0021641;EVM0021984;EVM0023440;EVM0023919
Biological Process	GO:0042776	mitochondrial ATP synthesis coupled proton transport	3	1	0.41	0.3212	EVM0001480
Biological Process	GO:0006275	regulation of DNA replication	30	7	4.09	0.32141	EVM0005871;EVM0008165;EVM0010025;EVM0012607;EVM0020767;EVM0020878;EVM0021641
Biological Process	GO:0048507	meristem development	59	4	8.04	0.32245	EVM0002038;EVM0015287;EVM0015787;EVM0027617
Biological Process	GO:0006570	tyrosine metabolic process	6	2	0.82	0.32248	EVM0001847;EVM0005646
Biological Process	GO:1901137	carbohydrate derivative biosynthetic process	306	32	41.72	0.32288	EVM0001035;EVM0001044;EVM0001480;EVM0001849;EVM0002910;EVM0006282;EVM0007479;EVM0007522;EVM0008126;EVM0009860;EVM0010377;EVM0010709;EVM0011104;EVM0011153;EVM0011466;EVM0011607;EVM0011671;EVM0012106;EVM0013413;EVM0014671;EVM0015484;EVM0015545;EVM0016361;EVM0017576;EVM0018456;EVM0021996;EVM0022533;EVM0024991;EVM0025346;EVM0025923;EVM0026508;ONT.16482
Biological Process	GO:0015994	chlorophyll metabolic process	24	6	3.27	0.32343	EVM0007691;EVM0010230;EVM0015180;EVM0017023;EVM0020681;EVM0020879
Biological Process	GO:0006808	regulation of nitrogen utilization	4	0	0.55	0.3235	--
Biological Process	GO:0006120	mitochondrial electron transport, NADH to ubiquinone	5	2	0.68	0.32391	EVM0002625;EVM0013575
Biological Process	GO:0070407	oxidation-dependent protein catabolic process	1	0	0.14	0.32406	--
Biological Process	GO:0010208	pollen wall assembly	6	1	0.82	0.32474	EVM0009620
Biological Process	GO:2001251	negative regulation of chromosome organization	3	1	0.41	0.32551	EVM0027513
Biological Process	GO:0080037	negative regulation of cytokinin-activated signaling pathway	4	1	0.55	0.32572	EVM0002038
Biological Process	GO:0045595	regulation of cell differentiation	23	3	3.14	0.32585	EVM0005871;EVM0010025;EVM0024215
Biological Process	GO:0042724	thiamine-containing compound biosynthetic process	4	2	0.55	0.3259	EVM0018955;EVM0026419
Biological Process	GO:0009228	thiamine biosynthetic process	4	2	0.55	0.3259	EVM0018955;EVM0026419
Biological Process	GO:0009719	response to endogenous stimulus	506	70	69	0.32597	EVM0000145;EVM0000270;EVM0000632;EVM0000957;EVM0001084;EVM0002038;EVM0002307;EVM0002334;EVM0003038;EVM0003188;EVM0003358;EVM0003458;EVM0004257;EVM0004349;EVM0004989;EVM0005030;EVM0005063;EVM0005293;EVM0005868;EVM0006007;EVM0006201;EVM0006282;EVM0006475;EVM0006594;EVM0006652;EVM0006939;EVM0007184;EVM0007471;EVM0007876;EVM0008414;EVM0008642;EVM0009270;EVM0009745;EVM0009850;EVM0009888;EVM0010468;EVM…
Biological Process	GO:0045168	cell-cell signaling involved in cell fate commitment	6	1	0.82	0.32633	EVM0020807
Biological Process	GO:0045787	positive regulation of cell cycle	14	2	1.91	0.32642	EVM0015787;EVM0027617
Biological Process	GO:0009639	response to red or far red light	51	6	6.95	0.32662	EVM0015287;EVM0020174;EVM0020526;EVM0020973;EVM0023899;EVM0027798
Biological Process	GO:0060765	regulation of androgen receptor signaling pathway	1	0	0.14	0.32759	--
Biological Process	GO:1901655	cellular response to ketone	1	0	0.14	0.32759	--
Biological Process	GO:0071394	cellular response to testosterone stimulus	1	0	0.14	0.32759	--
Biological Process	GO:0030521	androgen receptor signaling pathway	1	0	0.14	0.32759	--
Biological Process	GO:0030518	intracellular steroid hormone receptor signaling pathway	1	0	0.14	0.32759	--
Biological Process	GO:0033143	regulation of intracellular steroid hormone receptor signaling pathway	1	0	0.14	0.32759	--
Biological Process	GO:0033145	positive regulation of intracellular steroid hormone receptor signaling pathway	1	0	0.14	0.32759	--
Biological Process	GO:0033574	response to testosterone	1	0	0.14	0.32759	--
Biological Process	GO:2000823	regulation of androgen receptor activity	1	0	0.14	0.32759	--
Biological Process	GO:2000825	positive regulation of androgen receptor activity	1	0	0.14	0.32759	--
Biological Process	GO:0031329	regulation of cellular catabolic process	54	7	7.36	0.328	EVM0003188;EVM0005871;EVM0009850;EVM0010025;EVM0014862;EVM0018802;EVM0021618
Biological Process	GO:0055080	cation homeostasis	63	12	8.59	0.32882	EVM0000523;EVM0001364;EVM0001810;EVM0005733;EVM0011851;EVM0013717;EVM0017088;EVM0017125;EVM0018724;EVM0022272;EVM0023040;EVM0027798
Biological Process	GO:1901361	organic cyclic compound catabolic process	169	26	23.04	0.32894	EVM0000920;EVM0003188;EVM0003981;EVM0005646;EVM0007448;EVM0009421;EVM0009850;EVM0010858;EVM0011128;EVM0011548;EVM0011707;EVM0011907;EVM0014862;EVM0015809;EVM0017810;EVM0018802;EVM0020934;EVM0021366;EVM0021618;EVM0022304;EVM0024794;EVM0024836;EVM0025142;EVM0026557;EVM0027974;ONT.8777
Biological Process	GO:0015937	coenzyme A biosynthetic process	6	1	0.82	0.32906	EVM0018456
Biological Process	GO:0033866	nucleoside bisphosphate biosynthetic process	6	1	0.82	0.32906	EVM0018456
Biological Process	GO:0034030	ribonucleoside bisphosphate biosynthetic process	6	1	0.82	0.32906	EVM0018456
Biological Process	GO:0034033	purine nucleoside bisphosphate biosynthetic process	6	1	0.82	0.32906	EVM0018456
Biological Process	GO:0009736	cytokinin-activated signaling pathway	23	1	3.14	0.32974	EVM0002038
Biological Process	GO:0048868	pollen tube development	13	0	1.77	0.33119	--
Biological Process	GO:0006906	vesicle fusion	25	3	3.41	0.33125	EVM0004336;EVM0021618;EVM0027516
Biological Process	GO:0010305	leaf vascular tissue pattern formation	9	1	1.23	0.33141	EVM0012753
Biological Process	GO:0048213	Golgi vesicle prefusion complex stabilization	1	0	0.14	0.33179	--
Biological Process	GO:0000301	retrograde transport, vesicle recycling within Golgi	1	0	0.14	0.33179	--
Biological Process	GO:0009789	positive regulation of abscisic acid-activated signaling pathway	17	3	2.32	0.33312	EVM0009850;EVM0011843;EVM0018802
Biological Process	GO:0006370	7-methylguanosine mRNA capping	1	0	0.14	0.33366	--
Biological Process	GO:0090234	regulation of kinetochore assembly	1	0	0.14	0.33395	--
Biological Process	GO:0051310	metaphase plate congression	1	0	0.14	0.33395	--
Biological Process	GO:0051303	establishment of chromosome localization	1	0	0.14	0.33395	--
Biological Process	GO:0001732	formation of cytoplasmic translation initiation complex	19	5	2.59	0.3347	EVM0004672;EVM0009909;EVM0011585;EVM0016408;EVM0020282
Biological Process	GO:0019860	uracil metabolic process	1	0	0.14	0.33526	--
Biological Process	GO:0046107	uracil biosynthetic process	1	0	0.14	0.33526	--
Biological Process	GO:0006223	uracil salvage	1	0	0.14	0.33526	--
Biological Process	GO:0001933	negative regulation of protein phosphorylation	3	1	0.41	0.33637	EVM0027798
Biological Process	GO:0010389	regulation of G2/M transition of mitotic cell cycle	4	2	0.55	0.33638	EVM0015787;EVM0027617
Biological Process	GO:0022900	electron transport chain	53	8	7.23	0.33661	EVM0001480;EVM0001883;EVM0002467;EVM0002625;EVM0011923;EVM0013575;EVM0018343;ONT.14481
Biological Process	GO:0016925	protein sumoylation	3	0	0.41	0.33686	--
Biological Process	GO:0070475	rRNA base methylation	12	2	1.64	0.33737	EVM0011184;EVM0016829
Biological Process	GO:0009308	amine metabolic process	86	10	11.73	0.3374	EVM0002966;EVM0006994;EVM0007750;EVM0014467;EVM0018898;EVM0023522;EVM0023561;EVM0024460;EVM0024648;EVM0025786
Biological Process	GO:0010383	cell wall polysaccharide metabolic process	65	10	8.86	0.33746	EVM0002805;EVM0005000;EVM0009080;EVM0010362;EVM0010388;EVM0010826;EVM0010899;EVM0013878;EVM0023512;EVM0024171
Biological Process	GO:0000395	mRNA 5'-splice site recognition	2	0	0.27	0.33851	--
Biological Process	GO:0034613	cellular protein localization	348	36	47.45	0.33864	EVM0000092;EVM0001216;EVM0001536;EVM0002609;EVM0003188;EVM0003451;EVM0004336;EVM0005690;EVM0005871;EVM0006533;EVM0006839;EVM0007061;EVM0007786;EVM0010025;EVM0010708;EVM0011788;EVM0012450;EVM0014033;EVM0016655;EVM0017190;EVM0018876;EVM0021366;EVM0021618;EVM0021702;EVM0022814;EVM0023120;EVM0023558;EVM0023830;EVM0024081;EVM0024546;EVM0025140;EVM0025321;EVM0025559;EVM0027516;EVM0027798;EVM0027901
Biological Process	GO:0022412	cellular process involved in reproduction in multicellular organism	32	4	4.36	0.33887	EVM0012496;EVM0019862;EVM0021636;EVM0027798
Biological Process	GO:0097468	programmed cell death in response to reactive oxygen species	1	0	0.14	0.34056	--
Biological Process	GO:0010343	singlet oxygen-mediated programmed cell death	1	0	0.14	0.34056	--
Biological Process	GO:0046916	cellular transition metal ion homeostasis	38	8	5.18	0.34303	EVM0000523;EVM0001810;EVM0005733;EVM0013717;EVM0017125;EVM0018724;EVM0022272;EVM0023040
Biological Process	GO:0009566	fertilization	4	1	0.55	0.3436	EVM0027798
Biological Process	GO:1901606	alpha-amino acid catabolic process	28	6	3.82	0.34391	EVM0005646;EVM0011707;EVM0011907;EVM0019246;EVM0023753;EVM0025094
Biological Process	GO:0046486	glycerolipid metabolic process	113	7	15.41	0.34411	EVM0004926;EVM0005690;EVM0011671;EVM0015500;EVM0022906;EVM0023561;EVM0025786
Biological Process	GO:0042335	cuticle development	5	1	0.68	0.34413	EVM0000119
Biological Process	GO:1900542	regulation of purine nucleotide metabolic process	29	5	3.95	0.34446	EVM0003188;EVM0009850;EVM0014862;EVM0018802;EVM0021618
Biological Process	GO:0006140	regulation of nucleotide metabolic process	29	5	3.95	0.34446	EVM0003188;EVM0009850;EVM0014862;EVM0018802;EVM0021618
Biological Process	GO:0009118	regulation of nucleoside metabolic process	29	5	3.95	0.34446	EVM0003188;EVM0009850;EVM0014862;EVM0018802;EVM0021618
Biological Process	GO:0042274	ribosomal small subunit biogenesis	27	5	3.68	0.34459	EVM0004146;EVM0015351;EVM0019289;EVM0020992;EVM0021123
Biological Process	GO:0043632	modification-dependent macromolecule catabolic process	260	39	35.45	0.34506	EVM0000032;EVM0001416;EVM0003102;EVM0003780;EVM0004600;EVM0005286;EVM0005674;EVM0005871;EVM0006095;EVM0006939;EVM0007127;EVM0007432;EVM0007981;EVM0008064;EVM0008887;EVM0009013;EVM0009057;EVM0009531;EVM0010025;EVM0011843;EVM0013727;EVM0014044;EVM0014447;EVM0014900;EVM0015833;EVM0016745;EVM0016886;EVM0017177;EVM0018484;EVM0019220;EVM0019862;EVM0021072;EVM0021122;EVM0021829;EVM0023690;EVM0023951;EVM…
Biological Process	GO:0006520	cellular amino acid metabolic process	359	54	48.95	0.34526	EVM0000151;EVM0001847;EVM0001849;EVM0002036;EVM0002300;EVM0002428;EVM0004021;EVM0004421;EVM0004469;EVM0004705;EVM0004820;EVM0004925;EVM0005543;EVM0005646;EVM0005781;EVM0005979;EVM0006448;EVM0008403;EVM0008546;EVM0009554;EVM0010377;EVM0010497;EVM0011069;EVM0011707;EVM0011907;EVM0012106;EVM0012755;EVM0012978;EVM0013396;EVM0013804;EVM0013876;EVM0014386;EVM0014669;EVM0015425;EVM0015484;EVM0015593;EVM…
Biological Process	GO:0042221	response to chemical	744	116	101.45	0.34549	EVM0000145;EVM0000270;EVM0000632;EVM0000957;EVM0001084;EVM0002038;EVM0002307;EVM0002334;EVM0002476;EVM0003038;EVM0003188;EVM0003302;EVM0003358;EVM0003458;EVM0003645;EVM0003916;EVM0004093;EVM0004257;EVM0004315;EVM0004349;EVM0004606;EVM0004989;EVM0005030;EVM0005063;EVM0005293;EVM0005397;EVM0005868;EVM0005871;EVM0006007;EVM0006201;EVM0006282;EVM0006393;EVM0006475;EVM0006594;EVM0006595;EVM0006652;EVM…
Biological Process	GO:0006914	autophagy	47	7	6.41	0.34556	EVM0001284;EVM0005871;EVM0010025;EVM0011874;EVM0020728;EVM0025840;EVM0027413
Biological Process	GO:0009637	response to blue light	20	3	2.73	0.34584	EVM0014602;EVM0021939;EVM0022786
Biological Process	GO:0048598	embryonic morphogenesis	12	1	1.64	0.34627	EVM0022441
Biological Process	GO:0009791	post-embryonic development	314	29	42.82	0.34707	EVM0001084;EVM0001636;EVM0001704;EVM0002385;EVM0004257;EVM0005429;EVM0005871;EVM0006201;EVM0007127;EVM0008189;EVM0010025;EVM0012795;EVM0014633;EVM0014801;EVM0015287;EVM0015320;EVM0018115;EVM0018552;EVM0019498;EVM0019824;EVM0019862;EVM0020174;EVM0020377;EVM0020945;EVM0021939;EVM0022441;EVM0023280;EVM0023899;EVM0025150
Biological Process	GO:0071840	cellular component organization or biogenesis	1537	209	209.58	0.34745	EVM0000015;EVM0000092;EVM0000205;EVM0000601;EVM0000658;EVM0000747;EVM0000753;EVM0000849;EVM0000969;EVM0001112;EVM0001216;EVM0001541;EVM0001628;EVM0001756;EVM0001956;EVM0002082;EVM0002106;EVM0002197;EVM0002571;EVM0002652;EVM0002805;EVM0003075;EVM0003091;EVM0003188;EVM0003449;EVM0003451;EVM0004087;EVM0004129;EVM0004146;EVM0004196;EVM0004256;EVM0004257;EVM0004336;EVM0004672;EVM0004990;EVM0005000;EVM…
Biological Process	GO:0071071	regulation of phospholipid biosynthetic process	3	0	0.41	0.34758	--
Biological Process	GO:0010322	regulation of isopentenyl diphosphate biosynthetic process, methylerythritol 4-phosphate pathway	3	0	0.41	0.34758	--
Biological Process	GO:0010187	negative regulation of seed germination	1	0	0.14	0.34792	--
Biological Process	GO:0006890	retrograde vesicle-mediated transport, Golgi to ER	17	4	2.32	0.34888	EVM0000335;EVM0008974;EVM0024472;EVM0027218
Biological Process	GO:0043467	regulation of generation of precursor metabolites and energy	10	3	1.36	0.3489	EVM0010239;EVM0011923;EVM0016113
Biological Process	GO:0048831	regulation of shoot system development	45	2	6.14	0.34939	EVM0014633;EVM0021939
Biological Process	GO:0009206	purine ribonucleoside triphosphate biosynthetic process	52	10	7.09	0.3495	EVM0001035;EVM0001480;EVM0002910;EVM0007522;EVM0008126;EVM0010709;EVM0011153;EVM0011466;EVM0015545;ONT.16482
Biological Process	GO:0009145	purine nucleoside triphosphate biosynthetic process	52	10	7.09	0.3495	EVM0001035;EVM0001480;EVM0002910;EVM0007522;EVM0008126;EVM0010709;EVM0011153;EVM0011466;EVM0015545;ONT.16482
Biological Process	GO:0048646	anatomical structure formation involved in morphogenesis	64	9	8.73	0.3499	EVM0003188;EVM0005871;EVM0009620;EVM0010025;EVM0012496;EVM0012795;EVM0016488;EVM0019498;EVM0020945
Biological Process	GO:0042401	cellular biogenic amine biosynthetic process	28	4	3.82	0.35016	EVM0007750;EVM0014467;EVM0018898;EVM0024648
Biological Process	GO:0009309	amine biosynthetic process	28	4	3.82	0.35016	EVM0007750;EVM0014467;EVM0018898;EVM0024648
Biological Process	GO:0009097	isoleucine biosynthetic process	10	2	1.36	0.35055	EVM0015593;ONT.16282
Biological Process	GO:0006549	isoleucine metabolic process	10	2	1.36	0.35055	EVM0015593;ONT.16282
Biological Process	GO:0032350	regulation of hormone metabolic process	8	0	1.09	0.35102	--
Biological Process	GO:0043933	macromolecular complex subunit organization	411	53	56.04	0.35116	EVM0000015;EVM0000658;EVM0000753;EVM0000969;EVM0001628;EVM0002197;EVM0003091;EVM0004196;EVM0004672;EVM0005397;EVM0005634;EVM0006007;EVM0006120;EVM0007959;EVM0007981;EVM0008629;EVM0008659;EVM0009477;EVM0009909;EVM0010239;EVM0011336;EVM0011429;EVM0011522;EVM0011585;EVM0012539;EVM0013942;EVM0014474;EVM0015787;EVM0016113;EVM0016408;EVM0016829;EVM0017621;EVM0017666;EVM0018343;EVM0019057;EVM0019072;EVM…
Biological Process	GO:0051338	regulation of transferase activity	35	5	4.77	0.35123	EVM0005871;EVM0008533;EVM0009219;EVM0010025;EVM0027954
Biological Process	GO:0034248	regulation of cellular amide metabolic process	15	3	2.05	0.35183	EVM0004257;EVM0006201;EVM0016005
Biological Process	GO:0042446	hormone biosynthetic process	19	0	2.59	0.35189	--
Biological Process	GO:0032261	purine nucleotide salvage	2	0	0.27	0.35204	--
Biological Process	GO:0032264	IMP salvage	2	0	0.27	0.35204	--
Biological Process	GO:0015942	formate metabolic process	2	0	0.27	0.35273	--
Biological Process	GO:0042183	formate catabolic process	2	0	0.27	0.35273	--
Biological Process	GO:0044106	cellular amine metabolic process	60	6	8.18	0.35401	EVM0007750;EVM0014467;EVM0018898;EVM0023561;EVM0024648;EVM0025786
Biological Process	GO:0051094	positive regulation of developmental process	26	2	3.55	0.35438	EVM0021939;EVM0024215
Biological Process	GO:0009581	detection of external stimulus	14	3	1.91	0.3544	EVM0006007;EVM0020973;EVM0023899
Biological Process	GO:0009582	detection of abiotic stimulus	14	3	1.91	0.3544	EVM0006007;EVM0020973;EVM0023899
Biological Process	GO:1903050	regulation of proteolysis involved in cellular protein catabolic process	11	2	1.5	0.35452	EVM0005871;EVM0010025
Biological Process	GO:0061136	regulation of proteasomal protein catabolic process	11	2	1.5	0.35452	EVM0005871;EVM0010025
Biological Process	GO:1903362	regulation of cellular protein catabolic process	11	2	1.5	0.35452	EVM0005871;EVM0010025
Biological Process	GO:0022414	reproductive process	381	30	51.95	0.35453	EVM0001084;EVM0001636;EVM0001704;EVM0001956;EVM0006007;EVM0007127;EVM0008189;EVM0008209;EVM0009479;EVM0011874;EVM0012496;EVM0012795;EVM0014633;EVM0014801;EVM0015320;EVM0018115;EVM0018552;EVM0018776;EVM0019824;EVM0019862;EVM0020377;EVM0020945;EVM0021636;EVM0021939;EVM0022441;EVM0023892;EVM0024390;EVM0025150;EVM0027798;ONT.16359
Biological Process	GO:0048518	positive regulation of biological process	344	35	46.91	0.35615	EVM0002038;EVM0003038;EVM0003188;EVM0004257;EVM0005072;EVM0005866;EVM0005871;EVM0006201;EVM0009850;EVM0010025;EVM0010230;EVM0010321;EVM0011843;EVM0011931;EVM0011949;EVM0011962;EVM0013014;EVM0013942;EVM0015521;EVM0015787;EVM0016745;EVM0016829;EVM0018352;EVM0018398;EVM0018802;EVM0020445;EVM0021366;EVM0021939;EVM0024215;EVM0026416;EVM0026780;EVM0027617;EVM0027798;EVM0027954;add_RNAAddG018035
[truncated: 6,037 more rows]

## Sheet: Q1_Q2_Q3_vs_R1_R2_R3.topGO
TableS3c Statistics of GO classification on DEGs in shallow red root vs red root
#Domain	GO_ID	Term	Annotated	Significant	Expected	KS	Gene
[truncated: 7,520 more rows]
